# Supplementary material for: Genome-Wide Identification, Evolution, and Comparative Analysis of B-Box Genes in Brassica rapa, B. oleracea, and B. napus and Their Expression Profiling in B. rapa in Response to Multiple Hormones and Abiotic Stresses
Source: Int J Mol Sci. 2021 Sep 26;22(19):10367. doi: 10.3390/ijms221910367 (PMC8509055; doi:10.3390/ijms221910367)
Supplement: Supplementary file 1 [file ijms-22-10367-s001.zip]

Archive with 7 entries (7 files):
- Suppl Fig. 1a_.pdf
- Suppl Fig. 1b_.pdf
- Suppl Fig. 1c_.pdf
- Suppl Fig. 2.pdf
- Suppl Fig. 3.pdf
- Suppl Fig. 4.pdf
- Supplementary Table S1-S18_B-Box.xlsx
