# Supplementary material for: Genome-Wide Identification, Evolution, and Comparative Analysis of B-Box Genes in Brassica rapa, B. oleracea, and B. napus and Their Expression Profiling in B. rapa in Response to Multiple Hormones and Abiotic Stresses
Source: Int J Mol Sci. 2021 Sep 26;22(19):10367. doi: 10.3390/ijms221910367 (PMC8509055; doi:10.3390/ijms221910367)
Supplement: Supplementary file 1 [file ijms-22-10367-s001.zip › Supplementary Table S1-S18_B-Box.xlsx]

## Sheet: S1
Table S1: Information regarding the B. rapa B-Box genes.
Gene Name	Gene ID	Chr.	Gene Position		Amino acid (aa)	Molecular weight (kD)	pI	Subcellular localization	-VE CR	+VE CR	Ii	Ai	GRAVY	N.A	AA Composition	Atomic Composition
			Start	End												Carbon	Hydrogen	Nitrogen	Oxygen	Sulfer
BrBBX1	Bra011879	A01	108402	111063	239	26248.04 g/mol	5.37	Nucleus	30	22	47.61	60.88	-0.551	3580	S-13.0%,A -7.5%,E- 7.1%	1133	1741	319	373	14
BrBBX2	Bra026361	A01	9591598	95923870	230	24810.75 g/mol	4.29	Chloroplast	50	24	68.67	56.09	-0.794	3341	D-10.9%, E-10.9%, A-10.4%	1026	1612	306	383	14
BrBBX3	Bra039558	A01	11669168	11669461	97	11253.84 g/mol	8.85	Cytoplasm	14	19	71.33	64.33	-0.569	1546	R-16.5%,C-9.3%, D-8.2%	473	763	159	141	10
BrBBX4	Bra023857	A01	19653246	19653617	123	13692.54 g/mol	6.06	Cytoplasm	17	15	60.51	76.02	-0.209	1876	V-11.4%,R-9.8%,C-8.9%	582	923	179	180	12
BrBBX5	Bra023858	A01	19655523	19656939	386	43028.5 g/mol	5.54	Nucleus	47	38	63.78	71.74	-0.52	5933	S-11.9%,L-8.8%,D-6.7%	1860	2928	518	599	28
BrBBX6	Bra040020	A01	25431929	25433482	366	40450.64 g/mol	5.79	Nucleus	46	38	56.8	53.09	-0.647	5463	S-13.4%,A-7.7%,D-6.8%	1708	2642	510	573	30
BrBBX7	Bra021464	A01	26590118	26591083	321	35833.8 g/mol	5.69	Nucleus	44	37	54.4	58.38	-0.636	4899	S-10.6%,A-9.0%,E-7.5%	1530	2394	448	506	21
BrBBX8	Bra023541	A02	2824884	2825831	315	35249.63 g/mol	7.14	Chloroplast	38	38	55.14	65.05	-0.561	4858	A-9.8%, V- 7.9%R- 7.9%	1508	2394	456	479	21
BrBBX9	Bra023587	A02	3047434	3047577	536	61128.26 g/mol	9.25	Cytoplasm	59	73	88.51	50.45	-0.264	8640	S-10.3%,L-10.1%,V-8.0%	2757	4326	760	781	16
BrBBX10	Bra020425	A02	5659918	5660616	343	37746.32 g/mol	5.59	Chloroplast	43	36	45.42	65.98	-0.271	5214	S-11.1%,T-9.0, A-8.5%	1657	2564	452	524	17
BrBBX11	Bra022722	A02	6779788	6780496	201	22054.14 g/mol	4.4	Chloroplast	44	22	75.39	56.87	-0.756	2978	E-14.4%, S-13.4%,A-9.5%	906	1450	266	338	18
BrBBX12	Bra033925	A02	9901890	9903308	401	45585.3 g/mol	5.39	Nucleus	72	54	59.28	64.69	-0.721	6276	E- 12.5%, S- 7.7%, R- 7.2%	1952	3094	572	628	30
BrBBX13	Bra008204	A02	12807206	12808459	302	33433.43 g/mol	7.54	Nucleus	30	31	63.09	62.95	-0.604	4607	S- 14.6%, L- 7.3%, K- 7.3%	1453	2264	408	465	17
BrBBX14	Bra008371	A02	14153050	14154324	291	31814.29 g/mol	5.65	Nucleus	38	29	55.33	61.37	-0.564	4355	S- 12.7%, A- 7.9%, D- 6.9%	1360	2129	399	450	17
BrBBX15	Bra020709	A02	23060751	23062254	351	38961.19 g/mol	5.48	Nucleus	50	41	56.08	52.31	-0.664	5272	S- 13.1%, A- 8.0%, D- 7.4%	1634	2562	490	554	32
BrBBX16	Bra022838	A03	7357847	7358461	159	18255.58 g/mol	4.66	E.R	28	15	43.98	82.14	-0.26	2520	L- 10.1%, D- 8.8%, S- 8.8%	811	1237	215	248	9
BrBBX17	Bra001264	A03	15588412	15589869	351	38638.54 g/mol	5.47	Nucleus	48	39	56.68	49.23	-0.703	5221	S- 12.5%, A- 8.3%, R- 6.0%	1624	2528	486	555	28
BrBBX18	Bra019058	A03	26559769	26560470	241	25720.97 g/mol	4.42	Chloroplast	46	24	60.63	61.51	-0.638	3486	E- 14.5%, S- 10.0%, A- 9.1%	1067	1695	315	394	15
BrBBX19	Bra032061	A04	11540436	11541378	289	31501.53 g/mol	8.27	Chloroplast	35	38	54.1	69.58	-0.356	4370	A- 11.8%, S- 9.3%, R- 8.7%	1363	2162	406	424	15
BrBBX20	Bra021734	A04	14257192	14258180	240	26703.08 g/mol	4.94	Nucleus	38	23	42.41	75.71	-0.395	3680	A- V, L- 9.2%, D- 8.3%	1163	1811	323	367	16
BrBBX21	Bra004423	A05	64569	65827	334	37891.02 g/mol	5.84	Nucleus	49	39	60.1	63.62	-0.772	5192	S- 12.3%, L- 9.6%, E- 8.1%	1620	2539	481	533	19
BrBBX22	Bra018249	A05	6932041	6933051	243	27186.72 g/mol	5.37	Nucleus	37	27	40.89	73.17	-0.499	3750	A-10.3%, L- 9.9%, D- 7.8%	1181	1848	336	368	17
BrBBX23	Bra032273	A05	12204821	12205881	314	37089.29 g/mol	6.07	Nucleus	58	53	51.41	58.31	-1.127	5113	E- 12.4%, R- 10.2%, N- 7.6%	1596	2508	490	505	14
BrBBX24	Bra031255	A05	17335711	17336376	221	23661.17 g/mol	9.05	Cytoplasm	23	32	52.54	78.55	-0.139	3314	S- 14.0%, A- 10.0%, R- 7.2%	1013	1666	302	317	16
BrBBX25	Bra029666	A05	23468546	23470139	386	42423.38 g/mol	5.66	Nucleus	48	40	62.03	46.04	-0.777	5705	S-15.0%, N- 8.0%, A- 7.3%	1775	2747	539	614	30
BrBBX26	Bra009805	A06	18016053	18017636	351	37943.14 g/mol	5.56	Cytoplasm	47	39	34.83	63.68	-0.442	5215	A- 11.7%,V- 9.1%, S- 8.8%	1635	2555	473	535	17
BrBBX27	Bra037499	A06	20369503	20370905	345	37889.08 g/mol	5.96	Nucleus	47	41	47.85	54.06	-0.672	5160	S- 11.3%, G- 8.1%, A- 7.5%	1604	2517	479	534	26
BrBBX28	Bra033588	A06	25033751	25035996	182	19973.45 g/mol	5.96	Cytoplasm	24	20	43.54	67.58	-0.552	2731	N- 9.9%, A- 9.3%, R- 6.6%	840	1341	263	271	16
BrBBX29	Bra030070	A07	9045505	9046594	308	34026.11 g/mol	5.8	Nucleus	45	40	41.99	62.37	-0.632	4674	E- 8.4%, G- 8.4%, R- 8.1%	1443	2300	438	471	22
BrBBX30	Bra012475	A07	9564041	9565390	408	46106.73 g/mol	5.51	Chloroplast	68	54	59.35	67.87	-0.684	6365	E- 10.5%, S- 8.6%, R- 7.1%	1988	3137	581	635	24
BrBBX31	Bra003640	A07	17470401	17471482	288	31361.7 g/mol	6.09	Nucleus	35	28	47.37	59.97	-0.644	4286	S- 12.5%, T- 6.9%, A- 6.6%	1330	2093	403	443	17
BrBBX32	Bra003748	A07	18118204	18119481	319	35431.34 g/mol	6.59	Nucleus	35	33	61.13	60.82	-0.729	4876	S-14.7%, K- 8.2%, L- 7.2%	1542	2388	430	502	14
BrBBX33	Bra004035	A07	19718678	19721588	474	53498.52 g/mol	6.02	Chloroplast	75	64	47.98	62.34	-0.638	7392	E- 10.8%, S- 7.6%, L- 7.2%	2317	3650	672	720	33
BrBBX34	Bra015835	A07	23901281	23902542	321	35796.93 g/mol	6.54	Nucleus	35	33	62.08	58.01	-0.7	4920	S- 13.7%, D- 7.5%, T- 7.2%	1555	2411	433	503	18
BrBBX35	Bra035051	A07	25253175	25254342	292	31902.5 g/mol	5.72	Nucleus	37	28	56.99	62.81	-0.53	4369	S- 13.0%, A- 7.2%, D- 6.8%	1369	2137	397	448	18
BrBBX36	Bra010408	A08	13606809	13607616	240	25720.97 g/mol	4.42	Chloroplast	46	24	60.63	61.58	-0.638	3486	S- 14.5%, E- 10.0%, A-9.9%	1067	1695	315	394	15
BrBBX37	Bra010713	A08	15302147	15303466	241	26718.72 g/mol	5.98	Nucleus	29	23	49.13	62.74	-0.516	3651	S-13.3%, L- 6.6%, E- 6.6%	1157	1779	327	373	15
BrBBX38	Bra010718	A08	15327863	15329201	180	19761.13 g/mol	5.67	Cytoplasm	25	20	40.3	64.56	-0.588	2690	A- 10.0%, N- 10.0%, E- 7.2%	824	1317	261	271	17
BrBBX39	Bra010908	A08	16282014	16283820	418	46245.53 g/mol	5.67	Chloroplast	63	57	54.74	62.49	-0.69	6370	S- 10.0%, E- 8.9%, G-8.1%	1966	3138	588	654	24
BrBBX40	Bra010994	A08	16706301	16709905	407	45398.2 g/mol	5.58	Nucleus	66	59	49.86	65.6	-0.708	6304	E- 9.3%, K- 8.6%, S- 8.6%	1951	3133	559	636	25
BrBBX41	Bra030635	A08	20225237	20226158	241	26841.36 g/mol	5.57	Nucleus	35	26	40.14	72.53	-0.447	3706	A- 9.5%, L- 8.3%, S- 8.3%	1165	1829	331	364	17
BrBBX42	Bra036528	A09	2980617	2982183	345	37321.68 g/mol	5.89	Cytoplasm	45	39	44.51	61.33	-0.452	5429	A- 9.3%, V- 9.1%, S- 8.7%	1607	2516	468	518	20
BrBBX43	Bra024750	A09	24299524	24301114	414	46495.03 g/mol	5.08	Nucleus	74	53	55.93	68.82	-0.654	6417	E- 11.4%, A- 7.7%, S- 7.7%	2007	3161	577	649	23
BrBBX44	Bra031180	A09	33883553	33884672	188	20501.95 g/mol	5.81	Cytoplasm	25	19	53	59.62	-0.469	2791	A- 8.5%, N- 7.4%, G- 7.4%	857	1365	273	279	17
BrBBX45	Bra032441	A09	37848634	37849582	234	25977.31 g/mol	5.1	Nucleus	39	26	37.04	70.51	-0.443	3585	D- 9.0%, A- 8.5%, L- 8.0%	1132	1768	310	359	16
BrBBX46	Bra015469	A10	1115697	1116615	243	27174.36 g/mol	5.17	Nucleus	39	25	39.05	69.14	-0.561	3731	S- 9.9%, A- 9.5%, D- 8.2%	1176	1828	334	378	15
BrBBX47	Bra002986	A10	6341253	6341801	182	19512.71 g/mol	5	Chloroplast	28	21	56.75	65.28	-0.471	2662	S- 13.7%, D- 8.8%, G- 8.2%	810	1309	241	286	16
BrBBX48	Bra032471	A09	37974117	37975561	378	43399.58 g/mol	5.83	Nucleus	55	46	47.34	66.8	-0.763	5971	P- 3.7%, D- 8.7%, L- 8.7%	1880	2933	527	607	24
BrBBX49	Bra008668	A10	12113439	12114452	337	37950.39 g/mol	6.23	Nucleus	46	22	59.45	60.8	-0.676	5215	S- 10.1%, A- 9.5%, E- 8.9%	1625	2560	484	525	21
BrBBX50	Bra008669	A10	12117648	12118929	366	41572.14 g/mol	6.94	Nucleus	47	46	58.59	57.3	-0.9	5696	N- 8.2%, S- 7.7%, E- 7.4%	1782	2782	536	576	20
BrBBX51	Bra041077	Scaffold000467	3153	4681	408	45469.44 g/mol	7.78	Nucleus	55	57	50.02	65.96	-0.534	6290	E- 7.4%, L- 7.4%, R- 7.1%	1945	3118	576	621	30
																73326	115287	21411	23851	996

## Sheet: S2
Table S2: Information regarding the B. oleracea B-Box genes.
Gene Name	Gene ID	Chr.	Gene Position		Amino acid (aa)	Molecular weight (kD)	pI	Subcellular localization	-VE CR	+VE CR	Ii	Ai	GRAVY	N.A	AA Composition	Atomic Composition
			Start	End												Carbon	Hydrogen	Nitrogen	Oxygen	Sulfer
BoBBX1	Bo1g002330.1	C01	172779	174206	239	26,213.04 g/mol	6.1398	Nucleus	29	24	46.94	59.85	-0.597	3580	S- 13.0%, A- 7.5%, L- 7.1%	1129	1744	322	371	14
BoBBX2	Bo1g048190.1	C01	13805778	13806564	230	24,776.78 g/mol	4.0609	Chloroplast	49	24	69.55	57.35	-0.765	3341	S- 11.3%, D- 10.9%, A- 10.4%	1027	1614	306	380	14
BoBBX3	Bo1g105540.1	C01	32382545	32382883	112	12,397.17 g/mol	7.4601	Chloroplast	13	14	6069	77.41	-0.133	1702	V- 11.6%, R- 10.7%, C- 9.8%	523	841	167	159	12
BoBBX4	Bo1g105550.1	C01	32389932	32391351	386	43,061.55 g/mol	5.8368	Nucleus	46	48	67.5	70.73	-0.525	5933	S- 12.2%, L- 8.5%, D- 6.5%	1859	2927	519	599	29
BoBBX5	Bo1g147240.1	C01	41592754	41594326	367	40,587.75 g/mol	5.8025	Nucleus	47	38	57.79	53.19	-0.659	5477	S- 13.6%, A- 7.4%, D- 7.1%	1707	2649	511	579	31
BoBBX6	Bo1g157390.1	C01	43394154	43395095	313	34,669.35 g/mol	5.4206	Nucleus	43	34	51.49	61.79	-0.624	4737	A- 10.9%, S 10.2%, E- 7.0%	1474	2313	437	494	19
BoBBX7	Bo2g012810.1	C02	3815932	3816897	321	35,875.52 g/mol	7.6923	Chloroplast	39	41	55.67	67.79	-0.494	4954	A- 10.6%, S- 8.7%, V- 8.4%	1532	2449	467	483	23
BoBBX8	Bo2g030190.1	C02	8931677	8932777	366	40,204.99 g/mol	5.0233	Chloroplast	48	38	41.4	66.91	-0.243	5552	S- 11.2%, A- 9.3%, D- 7.1%	1766	2728	480	561	17
BoBBX9	Bo2g041770.1	C02	11340214	11340902	197	21,370.47 g/mol	4.3209	Nucleus	38	22	65.95	55.53	-0.712	2889	S- 14.2%, E- 12.2%, A- 9.6%	876	1409	263	323	18
BoBBX10	Bo2g059000.1	C02	17568920	17570339	401	45,514.29 g/mol	5.2021	Nucleus	72	53	58.79	66.86	-0.685	6276	E- 12.5%, L- 7.7%, S- 7.7%	1956	3097	569	625	29
BoBBX11	Bo2g084000.1	C02	23568934	23570187	303	33,386.26 g/mol	7.5662	Nucleus	30	31	63.12	62.77	-0.613	4601	S- 14.9%, K- 7.6%, L- 7.3%	1451	2259	409	467	15
BoBBX12	Bo2g093530.1	C02	26069756	26071021	291	31,947.46 g/mol	5.9411	Nucleus	38	29	57.48	59.38	-0.59	4367	S- 12.7%, A- 7.9%, D- 6.9%	1367	2132	400	450	18
BoBBX13	Bo2g149810.1	C02	47137562	47139047	347	38,383.54 g/mol	5.4719	Nucleus	50	41	53.03	54.29	-0.624	5208	S- 13.3%, A- 7.8%, E- 7.8%	1616	2535	481	547	29
BoBBX14	Bo3g061400.1	C03	23495097	23496566	352	38,793.77 g/mol	6.0415	Nucleus	46	39	57.41	51.02	-0.699	5251	S- 12.5%, A- 8.0%, D- 6.8%	1635	2545	491	553	27
BoBBX15	Bo3g077370.1	C03	29014082	29014723	213	23,013.41 g/mol	8.6981	Nucleus	21	30	40.54	82.44	-0.092	3213	A- 10.3%, S- 10.3%, R- 8.9%	984	1609	303	301	16
BoBBX16	Bo3g138650.1	C03	50386113	50387624	391	43,509.88 g/mol	7.0945	Nucleus	60	59	44.42	59.59	-0.804	6021	E- 8.2%, G- 7.9%, K- 7.9%	1861	2979	557	601	23
BoBBX17	Bo3g143010.1	C03	51379117	51380915	416	46,027.39 g/mol	6.0982	Chloroplast	61	57	52.83	62.55	-0.68	6348	S- 10.1%,E- 8.9%, G- 8.4%	1968	3128	584	645	23
BoBBX18	Bo3g149680.1	C03	53379788	53381217	180	19,769.15 g/mol	5.9216	Cytoplasm	25	20	43.38	65.11	-0.582	2691	A-10.6%, N- 10.0%, R-7.2%	825	1317	263	269	17
BoBBX19	Bo3g149790.1	C03	53468523	53469825	242	26,758.58 g/mol	5.79	Nucleus	30	22	45.36	57.27	-0.574	3636	S- 13.6%, A- 7.0%, E- 7.0%	1152	1763	325	380	16
BoBBX20	Bo4g002240.1	C04	153423	154846	373	42,714.65 g/mol	7.8889	Mitochondria	50	53	69.36	61.15	-0.818	5890	S- 13.4%, R- 8.8%, L- 8.8%	1840	2893	553	586	18
BoBBX21	Bo4g052140.1	C04	11762472	11763497	243	27,102.49 g/mol	4.9159	Nucleus	38	25	42.22	71.98	-0.487	3730	A-10.7%, L- 9.1%, E- 7.8%	1180	1832	332	370	16
BoBBX22	Bo4g156090.1	C04	42763759	42764781	313	33,611.64 g/mol	7.5082	Chloroplast	37	38	53.89	68.95	-0.319	4655	A- 12.8%, S- 11.8%, V- 8.6%	1451	2298	428	464	14
BoBBX23	Bo5g043240.1	C05	14390966	14392492	414	46,391.98 g/mol	4.8769	Chloroplast	73	53	57.89	69.52	-0.64	6414	E- 11.4%, S- 8.0%, A- 7.5%	2007	3164	574	647	22
BoBBX24	Bo5g073010.1	C05	24568350	24569416	314	36,989.25 g/mol	6.5834	Nucleus	56	52	51.61	58.31	-1.099	5095	E- 11.8%, R- 10.2%, N- 8.0%	1587	2500	490	502	16
BoBBX25	Bo5g098600.1	C05	31902997	31903374	125	13,929.80 g/mol	7.4594	Chloroplast	14	15	62.87	74	-0.224	1908	V- 10.4%, R- 9.6%, C- 8.8%	592	938	184	182	12
BoBBX26	Bo5g103590.1	C05	32998155	32998826	223	23,762.36 g/mol	8.8356	Cytoplasm	22	32	53.98	79.64	-0.074	3322	S- 13.5%, A- 11.7%, L- 9.0%	1014	1669	307	314	18
BoBBX27	Bo5g141290.1	C05	43769485	43771022	372	40,713.76 g/mol	5.6557	Chloroplast	47	39	58.55	48.82	0.699	5492	S- 14.0%, A- 7.8%, G- 7.0%	1707	2655	515	585	30
BoBBX28	Bo6g081560.1	C06	25320684	25321811	288	31,209.47 g/mol	5.9375	Nucleus	37	28	49.69	58.96	-0.659	4260	S- 12.8%, D- 7.3%, A- 6.9%	1316	2081	397	448	18
BoBBX29	Bo6g086240.1	C06	26746103	26747408	331	36,806.99 g/mol	6.8941	Nucleus	37	34	62.05	64.23	-0.686	5074	S- 14.5%, K- 8.2%, L- 7.9%	1604	2490	446	519	15
BoBBX30	Bo6g097080.1	C06	30512292	30513745	405	46,104.08 g/mol	6.5036	Nucleus	69	60	48.14	62.86	-0.702	6365	E- 11.9%, R- 7.9%, A- 7.4%	1989	3140	590	618	28
BoBBX31	Bo6g097240.1	C06	30697909	30699265	336	37,739.74 g/mol	6.4255	Nucleus	47	40	50.93	71.67	-0.449	5209	S- 10.1%, L- 9.2%, K- 7.4%	1639	2571	463	511	25
BoBBX32	Bo6g119700.1	C06	37564536	37565802	322	35,776.00 g/mol	7.3686	Nucleus	34	34	61.64	57.83	-0.679	4924	S- 13.7%, P- 7.1%, D- 6.8%	1557	2416	434	499	18
BoBBX33	Bo6g122150.1	C06	38962377	38963509	294	32,246.88 g/mol	6.488	Nucleus	36	29	57.29	61.73	-0.558	4414	S- 12.2%, A- 7.8%, D- 6.5%	1382	2157	409	448	18
BoBBX34	Bo7g048510.1	C07	17963563	17965121	402	44,378.79 g/mol	6.8595	Chloroplast	53	52	41.01	60.87	-0.605	6110	S- 10.4%, T- 8.0%, L- 7.2%	1877	3019	559	625	30
BoBBX35	Bo7g050630.1	C07	18844712	18846062	408	46,039.69 g/mol	5.9348	Chloroplast	67	56	58.36	65.96	-0.699	6359	E- 10.3%, S- 9.1%, R- 7.4%	1984	3136	582	633	24
BoBBX36	Bo7g052940.1	C07	19288608	19289958	408	46,148.73 g/mol	5.6531	Chloroplast	69	59	59.25	65.71	-0.742	6369	E- 11.0%, S- 9.1%, R- 7.6%	1984	3139	585	637	24
BoBBX37	Bo7g089140.1	C07	34448942	34450387	359	39,586.03 g/mol	6.3304	Nucleus	49	43	51.66	52.79	-0.669	5380	S- 10.9%, G- 8.1%, A- 7.5%	1672	2622	500	556	30
BoBBX38	Bo7g096320.1	C07	37145487	37146991	318	34,278.38 g/mol	7.5256	Cytoplasm	39	40	39.1	64.81	-0.444	4732	A- 12.9%, S- 8.8%, V- 8.2%	1471	2332	440	472	17
BoBBX39	Bo7g111340.1	C07	44274392	44275114	206	22,080.89 g/mol	4.0501	Nucleus	44	21	63.6	50.78	-0.818	2958	D- 10.7%, Q- 10.7%, G,A,S- 9.7%	909	1423	273	337	16
BoBBX40	Bo7g119480.1	C07	48151739	48152889	179	19,651.04 g/mol	6.1311	Cytoplasm	25	20	42.15	67.09	-0.55	2682	A- 10.1%, N- 9.5%, D- 7.3%	824	1315	259	268	16
BoBBX41	Bo8g005920.1	C08	1278953	1279872	241	26,974.45 g/mol	6.1618	Nucleus	35	28	41.34	70.5	-0.512	3724	A- 9.1%, S- 8.7%, L- 7.9%	1171	1836	336	365	16
BoBBX42	Bo8g052720.1	C08	17433634	17434447	242	25,720.14 g/mol	4.0859	Nucleus	46	23	57.37	67.77	-0.538	3503	S- 14.9%, E- 9.5%, D- 9.5%	1076	1712	306	394	15
BoBBX43	Bo8g101850.1	C08	35828866	35829998	187	20,444.90 g/mol	6.2084	Cytoplasm	25	19	52.86	69.36	-0.481	2784	A- 8.0%, N,G,V- 7.5%	855	1362	272	278	17
BoBBX44	Bo8g114810.1	C08	40470834	40471712	234	26,028.27 g/mol	4.7521	Nucleus	41	25	37	73.03	-0.439	3585	D- 9.8%, A- 9.4%, S- 9.4%	1130	1765	311	363	16
BoBBX45	Bo8g115170.1	C08	40620804	40622249	378	43,417.63 g/mol	6.2298	Nucleus	55	47	66.3	48.77	-0.763	5978	S- 9.8%, L- 8.7%, D- 8.5%	1881	2939	527	607	24
BoBBX46	Bo9g011530.1	C09	3756156	3757704	345	37,323.66 g/mol	6.6698	Cytoplasm	44	41	41.28	58.81	-0.492	5127	A- 9.6%, S- 9.0%, V- 8.4%	1605	2514	470	518	20
BoBBX47	Bo9g088220.1	C09	27057539	27058092	159	17,309.36 g/mol	5.5456	Nucleus	21	15	45.91	70	-0.415	2368	S- 14.5%, L- 8.8%, C- 8.2%	728	1166	210	250	14
BoBBX48	Bo9g117400.1	C09	37148061	37148603	180	19,557.86 g/mol	7.3899	Nucleus	24	25	53.6	60.67	-0.61	2684	S- 14.4%, L- 7.8%, K- 7.8%	819	1324	248	279	14
BoBBX49	Bo9g133400.1	C09	40871339	40872491	356	39,186.85 g/mol	6.7382	Chloroplast	41	48	44.2	65.25	-0.32	5403	S- 12.4%, A- 9.8%, T- 7.3%	1708	2653	483	541	18
BoBBX50	Bo9g163720.1	C09	48273212	48274219	335	37,762.14 g/mol	7.0549	Nucleus	45	43	57.8	62.6	-0.683	5193	S- 9.9%, A- 9.6%, V- 8.7%	1619	2548	488	519	19
BoBBX51	Bo9g163730.1	C09	48282585	48283872	366	41,594.24 g/mol	7.6861	Nucleus	45	47	59.3	56.78	-0.887	5694	N- 9.0%, S- 7.9%, A,R- 7.4%	1771	2784	540	576	23
BoBBX52	Bo00579s080.1	Scaffold	94528	96117	411	45,692.66 g/mol	7.573	Chloroplast	55	57	48.52	62.92	-0.572	6308	S- 8.8%, A- 8.3%, E- 7.5%	1949	3123	579	625	32
																74606	117554	21944	24323	1043

## Sheet: S3
Table S3: Information regarding the B. napus B-Box genes.
Gene Name	Gene ID	Chr.	Gene Position		Amino acid (aa)	Molecular weight	pI	Subcellular localization	-VE CR	+VE CR	Ii	Ai	GRAVY	N.A	AA Composition	Atomic Composition
			Start	End												Carbon	Hydrogen	Nitrogen	Oxygen	Sulfer
BnABBX1	CDY41957	A01	2489820	2491268	212	23,855.58 g/mol	5.0893	Nucleus	29	19	49.74	67.22	-0.548	3235	S- 9.9%, L- 9.0%, D,C,G- 6.1%	1033	1583	291	331	15
BnABBX2	CDY22930	A01	10181442	10181735	97	11,253.84 g/mol	8.4241	Cytoplasm	14	19	71.33	64.33	-0.569	1546	R- 16.5%, C- 9.3%, D- 8.2%	473	763	159	141	10
BnABBX3	CDY24529	A01	14671193	14671701	152	16,831.80 g/mol	7.5762	ECM	11	12	49.99	79.61	0.098	2335	I- 8.6%, T- 7.9%, A,P- 7.2%	737	1168	200	210	20
BnABBX4	CDY55657	A01_random	2102734	2104150	386	43,010.48 g/mol	5.6254	Nucleus	47	38	63.84	71.24	-0.529	5930	S- 11.7%, L- 8.8%, P- 6.7%	1860	2926	518	598	28
BnABBX5	CDY55658	A01_random	2105460	2105831	123	13,692.54 g/mol	6.4498	Cytoplasm	17	15	60.51	76.02	-0.209	1876	V- 11.4%, R- 9.8%, C- 8.9%	582	923	179	180	12
BnABBX6	CDX85529	A02	1277030	1277983	317	35,451.79 g/mol	7.188	Chloroplast	39	38	54.85	64.32	-0.57	4882	A- 9.8%, S- 9.1%, V 8.2%	1515	2404	458	484	21
BnABBX7	CDY28768	A02	4821754	4822167	137	14,856.33 g/mol	3.8101	Chloroplast	30	9	60.61	63.43	-0.412	1983	E- 13.9%, A- 10.9%, S- 8.8%	616	956	170	225	16
BnABBX8	CDY44890	A02	7743698	7745625	401	45,395.00 g/mol	5.1978	Mitochondria	72	53	57.12	67.11	-0.707	6260	E- 12.0%, S- 7.7%, R- 7.0%	1947	3088	570	628	27
BnABBX9	CDY39040	A02	10428468	10429854	294	32,174.17 g/mol	6.8668	Nucleus	31	29	59.78	68.98	-0.471	4450	S- 15.0%, L- 8.8%, K- 7.5%	1398	2198	386	451	17
BnABBX10	CDY26870	A02	11712926	11719259	300	32,765.47 g/mol	6.1131	Nucleus	38	30	55.16	61.83	-0.518	4484	S- 12.7%, A- 8.3%, D- 6.7%	1397	2195	411	461	20
BnABBX11	CDY48743	A02	21813455	21815860	350	38,771.96 g/mol	5.6657	Nucleus	49	41	55.61	52.46	-0.664	5249	S- 13.1%, A- 8.0%, E- 6.9	1627	2551	489	551	31
BnABBX12	CDY58843	A02_random	138670	140227	342	37,592.09 g/mol	5.4507	Chloroplast	43	36	45.6	66.17	-0.278	5194	S- 11.1%, T- 9.1%, A- 8.5%	1650	2554	450	524	16
BnABBX13	CDX84789	A03	6642368	6642982	295	33,056.79 g/mol	6.6687	E.R	28	15	43.98	82.14	-0.26	2520	L- 10.1%, D,E,S- 8.8%	811	1237	215	248	9
BnABBX14	CDX74034	A03	14627811	14630472	390	42,958.51 g/mol	6.3953	Nucleus	49	44	60.41	50.56	-0.693	5826	S- 12.6%, A- 7.7%, D,G- 6.7%	1818	2829	539	610	30
BnABBX15	CDY45597	A04	12323226	12324374	289	31,540.56 g/mol	7.7574	Chloroplast	35	37	69.9	53.16	-0.352	4374	A- 11.1%, S- 9.3%, V- 8.7%	1366	2163	405	425	15
BnABBX16	CDY19093	A04	14689641	14690933	239	26,634.03 g/mol	4.7225	Nucleus	38	23	44.25	73.56	-0.427	3667	A- 9.6%, L- 9.2%, D, S- 8.4%	1160	1804	320	366	17
BnABBX17	CDY30385	A04	18083075	18084596	387	42,791.33 g/mol	7.5686	Chloroplast	51	53	49.79	67.78	-0.514	5928	S- 9.0%, L- 7.8%, E- 7.5%	1831	2941	541	589	26
BnABBX18	CDX80141	A05	82012	83565	332	37,581.70 g/mol	6.2624	Nucleus	48	39	59.01	62.83	-0.765	5151	S- 12.3%, L- 9.3%, E- 7.8%	1607	2520	476	529	19
BnABBX19	CDY10800	A05	6358782	6360047	243	27,260.84 g/mol	5.3461	Nucleus	36	26	43.45	73.13	-0.484	3762	L- 9.9%, A- 9.1%, D, E, P- 7.4%	1189	1854	334	368	17
BnABBX20	CDY19582	A05	15298357	15299022	221	23,762.27 g/mol	8.7861	Cytoplasm	24	33	57.43	79.46	-0.146	3328	S- 4.5%, A- 10.9%, V- 9.0 %	1016	1673	305	318	16
BnABBX21	CDY35952	A05	20811457	20813947	369	40,469.41 g/mol	5.6557	Chloroplast	47	39	60.14	47.89	-0.74	5456	S- 13.8%, A- 7.3%, N,G- 7.0%	1696	2635	513	583	29
BnABBX22	CDY66242	A05_random	2508970	2510379	314	37,089.29 g/mol	6.4193	Nucleus	58	53	51.41	58.31	-1.127	5113	E- 12.4%, R- 10.2%, N- 7.6%	1596	2508	490	505	14
BnABBX23	CDX88145	A06	18793916	18795738	294	31,855.86 g/mol	8.2652	Cytoplasm	31	36	33.81	65.1	-0.358	4405	A- 12.6%, V- 8.5%, T- 7.5%	1382	2172	404	431	16
BnABBX24	CDX86318	A06	20521616	20524217	358	39,397.80 g/mol	6.173	Nucleus	49	42	49.35	52.09	-0.665	5351	S- 11.2%, G- 8.4%, A- 7.3%	1665	2606	496	554	30
BnABBX25	CDY22402	A06	24316424	24317528	161	17,836.04 g/mol	7.0546	Nucleus	57	56	45.83	65.42	-0.604	6881	L- 8.0%, S- 8.0%, R- 7.6%	2126	3395	649	677	34
BnABBX26	CDY15696	A07	8732608	8734085	289	32,151.30 g/mol	7.1912	Nucleus	39	39	45.87	64.78	-0.572	4435	S- 9.0%, R- 8.3%, E, L- 8.0%	1369	2193	413	438	22
BnABBX27	CDX68124	A07	16708186	16712651	319	35,399.34 g/mol	6.8521	Nucleus	35	32	63.21	62.35	-0.698	4874	S- 14.7%, K- 7.8%, L- 7.5%	1543	2388	428	501	14
BnABBX28	CDY07382	A07	18419773	18420143	44	4,801.61 g/mol	8.6744	Chloroplast	4	8	67.61	51.36	-0.13	655	A- 20.5%, C- 11.4%, K- 11.4%	203	324	62	59	7
BnABBX29	CDY07393	A07	18487751	18491091	536	60,283.76 g/mol	6.2871	Nucleus	79	67	53.71	67.65	-0.612	8310	S- 10.1%, E- 8.8%, L- 8.0%	2594	4096	752	832	36
BnABBX30	CDX87448	A07	23357477	23358644	292	31,902.50 g/mol	6.0672	Nucleus	37	28	56.99	62.81	-0.53	4369	S- 13.0%, A- 7.2%, D- 6.8%	1369	2137	397	448	18
BnABBX31	CDY51133	A07_random	901076	902805	377	42,458.64 g/mol	6.0613	Chloroplast	59	49	59.09	69.05	-0.645	5864	E- 9.3%, S- 9.0%, R- 7.4%	1833	2889	541	580	21
BnABBX32	CDX90306	A08	13539095	13541437	241	26,718.72 g/mol	6.4119	Nucleus	29	23	49.13	62.74	-0.516	3651	S- 13.3%, E- 6.6%, L- 6.6%	1157	1779	327	373	15
BnABBX33	CDX90301	A08	13565029	13566702	180	19,844.26 g/mol	6.2144	Cytoplasm	25	21	39.23	65.11	-0.597	2705	A- 10.6%, N- 10.0%, R, E- 7.2%	828	1326	264	270	17
BnABBX34	CDX90119	A08	14533039	14535128	419	46,348.71 g/mol	5.8413	Chloroplast	63	58	52.2	61.43	-0.701	6385	S- 10.0%, E- 8.8%, G- 8.4%	1970	3147	589	654	25
BnABBX35	CDY36106	A08	14942626	14946402	384	42,666.24 g/mol	6.4972	Nucleus	60	57	50.19	68.26	-0.672	5947	S- 8.9%, K- 8.9%, E- 8.9%	1835	2966	528	596	22
BnABBX36	CDY15558	A08	18701407	18702620	240	26,750.19 g/mol	5.9355	Nucleus	35	26	37.45	72.83	-0.466	3692	A- 9.6%, L- 8.3%, S- 8.3%	1161	1820	332	363	16
BnABBX37	CDY19821	A09	2325220	2327016	294	31,893.95 g/mol	7.0734	Cytoplasm	36	35	43.66	63.06	-0.387	4398	A- 10.5%, V- 8.5%, S 8.2%	1381	2166	400	432	19
BnABBX38	CDX86867	A09	15174269	15174822	159	17,357.40 g/mol	5.2258	Nucleus	21	15	41.16	69.37	-0.45	2375	S- 13.8%, L- 8.8%, C- 8.2%	729	1170	210	252	14
BnABBX39	CDY06194	A09	33212860	33214220	234	25,989.36 g/mol	4.9254	Nucleus	39	26	38.68	73.42	-0.413	3593	S- 9.0%, A- 8.5%, D- 8.5%	1131	1776	310	360	16
BnABBX40	CDY47710	A10	2114590	2115948	243	27,216.44 g/mol	5.0402	Nucleus	39	25	40.19	69.92	-0.551	3740	S- 9.9%, A- 9.1%, E- 8.2%	1179	1834	334	378	15
BnABBX41	CDY42453	A10	7081555	7082184	181	19,326.58 g/mol	5.0695	Chloroplast	26	21	59.07	65.64	-0.422	2643	S- 14.4%, G- 8.8%, L,V- 8.3%	804	1303	239	281	16
BnABBX42	CDX69493	A10	13354572	13355649	337	37,938.49 g/mol	6.9702	Nucleus	45	43	59.58	61.39	-0.645	5217	A- 10.1%, S- 10.1%, E- 8.6%	1624	2564	486	521	22
BnABBX43	CDX69494	A10	13358777	13360064	368	41,929.58 g/mol	7.7429	Nucleus	46	48	57.12	57.26	-0.918	5743	N- 9.0%, S- 7.3%, A,R,E- 7.1%	1793	2805	547	577	21
BnABBX44	CDY47514	Ann_random	9628352	9629898	321	35,796.93 g/mol	6.9725	Nucleus	35	33	62.08	58.01	-0.7	4920	S- 13.7%, D- 7.5%, K- 7.5%	1555	2411	433	503	18
BnABBX45	CDY59795	Ann_random	17276059	17277503	378	43,443.63 g/mol	6.1842	Nucleus	55	46	47.28	66.8	-0.758	5978	S- 9.8%, D- 8.7%, K- 7.9%	1882	2937	527	608	24
BnABBX46	CDY67920	Ann_random	29605148	29607181	348	38,995.17 g/mol	6.5763	Chloroplast	51	47	52.97	72.9	-0.541	5415	E- 8.9%, A- 8.6%, S- 8.3%	1691	2685	493	525	21
BnABBX47	CDY68819	Ann_random	32576776	32578234	387	42,803.42 g/mol	7.7244	Nucleus	51	54	48.86	68.79	-0.502	5937	S- 9.0%, L- 7.8%, E- 7.5%	1834	2949	541	587	26
BnABBX48	CDY69214	Ann_random	33882950	33884266	288	31,319.69 g/mol	6.4887	Nucleus	35	28	48.54	62.33	-0.607	4290	S- 12.5%, T- 6.9%, A,D,G- 6.6%	1331	2099	401	443	16
BnABBX49	CDY71818	Ann_random	44221112	44222012	296	33,044.62 g/mol	6.7434	Nucleus	39	36	55.03	56.39	-0.73	4516	S- 9.5%, A- 8.8%, R- 7.4%	1407	2204	424	463	18
BnABBX50	CDY71884	Ann_random	44515755	44516639	295	33,056.79 g/mol	6.6687	Nucleus	40	37	57.28	57.9	-0.681	4522	S- 9.8%, A- 9.2%, R, E- 7.5%	1408	2212	420	462	20
BnCBBX51	CDY42602	C01	48847	51204	234	26,016.00 g/mol	7.7382	Nucleus	26	28	40.24	60.09	-0.716	3567	S- 11.1%, N- 8.5%, K- 7.7%	1118	1745	331	359	14
BnCBBX52	CDY22125	C01	38293298	38295481	366	40,407.59 g/mol	6.1661	Nucleus	45	38	55.06	52.02	-0.647	5453	S- 13.9%, A- 7.7%, N- 6.8%	1702	2637	509	574	31
BnCBBX53	CDY57233	C01_random	1151707	1152000	97	11,287.87 g/mol	8.2383	Cytoplasm	15	19	62.66	59.28	-0.644	1545	R- 15.5%, D-9.3%, C- 9.3%	473	761	157	143	11
BnCBBX54	CDX90969	C02	3343865	3344830	321	35,863.46 g/mol	7.6923	Chloroplast	39	41	55.44	66.57	-0.51	4949	A- 10.6%, S- 8.7%, R,V- 8.4%	1530	2445	467	484	23
BnCBBX55	CDY02749	C02	6688762	6690173	259	28,298.68 g/mol	7.2091	Chloroplast	32	32	42.96	63.32	-0.248	3906	S- 12.4%, A- 11.2%, R,T,V- 8.1%	1230	1921	351	391	13
BnCBBX56	CDX81527	C02	14323764	14325492	401	45,514.29 g/mol	5.2021	Nucleus	72	53	58.79	66.86	-0.685	6276	E- 12.5%, L- 7.7%, S- 7.7%	1956	3097	569	625	29
BnCBBX57	CDY13564	C02	20728951	20730407	303	33,367.22 g/mol	7.0803	Nucleus	31	30	63.66	62.73	-0.595	4593	S- 14.9%, L- 7.3%, K- 7.3%	1448	2254	406	469	16
BnCBBX58	CDY14607	C02	22446622	22448282	291	31,890.45 g/mol	6.1144	Nucleus	38	30	58.03	59.38	-0.581	4364	S- 12.7%, A- 7.9%, D- 6.9%	1366	2133	399	448	18
BnCBBX59	CDY05691	C02	41454601	41456647	347	38,383.54 g/mol	5.4719	Nucleus	50	41	53.03	54.29	-0.624	5208	S- 13.3%, A- 7.8%, E- 7.8%	1616	2535	481	547	29
BnCBBX60	CDY07979	C03	21535032	21537367	352	38,793.77 g/mol	6.0415	Nucleus	46	39	57.41	51.02	-0.699	5251	S- 12.5%, A- 8.0%, D- 6.8%	1635	2545	491	553	27
BnCBBX61	CDY32408	C03	26750816	26751478	220	23,666.15 g/mol	8.5599	Nucleus	21	30	39.4	79.82	-0.074	3293	S- 10.9%, A- 10.5%, V- 8.6%	1011	1645	309	310	18
BnCBBX62	CDY11755	C03	47586157	47588250	393	43,395.50 g/mol	6.8787	Nucleus	55	54	51.61	64.22	-0.645	5999	S- 10.7%, K- 7.1%, L- 6.9%	1861	2961	549	608	20
BnCBBX63	CDY12111	C03	49433601	49435518	180	19,769.15 g/mol	5.9216	Cytoplasm	25	20	43.38	65.11	-0.582	2691	A- 10.6%, N- 10.0%, E- 7.2%	825	1317	263	269	17
BnCBBX64	CDY12117	C03	49518992	49520425	242	26,758.58 g/mol	5.79	Nucleus	30	22	45.36	57.27	-0.574	3636	S- 13.6%, A- 7.0%, E- 7.0%	1152	1763	325	380	16
BnCBBX65	CDY53026	C04	7112	8949	334	37,929.01 g/mol	6.2639	Nucleus	49	40	61.44	62.16	-0.804	5198	S- 13.2%, L- 9.3%, E- 8.1%	1623	2541	481	535	18
BnCBBX66	CDX71395	C04	14306198	14306569	123	13,692.54 g/mol	6.4498	Cytoplasm	17	15	60.51	76.02	-0.209	1876	V- 11.4%, R- 9.8%, C- 8.9%	582	923	179	180	12
BnCBBX67	CDY36171	C04	38676219	38677485	290	31,417.39 g/mol	7.9468	Chloroplast	34	37	53.45	69.34	-0.32	4358	A- 12.1%, S- 10.3%, V- 8.6%	1364	2154	402	424	14
BnCBBX68	CDY15382	C04	42944802	42946092	242	27,007.26 g/mol	4.4865	Nucleus	41	22	45.1	72.64	-0.466	37.04	A- 9.5%, D- 9.5%, S- 8.3%	1171	1815	325	376	17
BnCBBX69	CDY10168	C05	1999828	2002785	564	62,649.49 g/mol	4.9986	Nucleus	80	59	38.55	76.77	-0.403	8707	S- 11.2%, L- 8.3%, A- 7.4%	2761	4305	749	868	24
BnCBBX70	CDY50075	C05	29936205	29936876	223	23,808.44 g/mol	8.7466	Cytoplasm	22	32	53.64	79.64	-0.061	3326	S- 13.5%, A- 11.7%, L,V- 9.0%	1015	1671	307	314	19
BnCBBX71	CDY28029	C05	40722625	40725499	372	40,657.65 g/mol	5.6535	Chloroplast	47	39	57.88	48.04	-0.704	5480	S- 14.0%, A- 8.1%, G- 7.0%	1703	2647	515	585	30
BnCBBX72	CDY65591	C05_random	1600711	1606523	348	38,723.64 g/mol	6.2441	Chloroplast	52	46	54.41	70.37	-0.582	5369	E- 8.6%, S- 8.6%, A- 8.0%	1677	2656	490	527	19
BnCBBX73	CDX79268	C06	22390481	22391803	288	31,209.47 g/mol	5.9375	Nucleus	37	28	49.69	58.96	-0.659	4260	S- 12.8%, D- 7.3%, A- 6.9%	1316	2081	397	448	18
BnCBBX74	CDX85903	C06	24334239	24335864	319	35,409.25 g/mol	6.702	Nucleus	36	32	63.96	60.85	-0.744	4868	S- 14.7%, K- 7.8%, L- 7.2%	1538	2382	430	504	14
BnCBBX75	CDY04231	C06	27539609	27540029	44	4,817.61 g/mol	8.3606	Mitochondria	4	7	47.33	51.36	-0.03	653	A- 20.5%, C- 11.4%, K- 9.1%	206	320	62	58	7
BnCBBX76	CDY04213	C06	27748313	27749922	336	37,739.74 g/mol	6.4255	Nucleus	47	40	50.93	71.67	-0.449	5209	S- 10.1%, L- 9.2%, K- 7.4%	1639	2571	463	511	25
BnCBBX77	CDY11657	C06	31472599	31474058	295	32,400.04 g/mol	6.4874	Nucleus	36	30	56.19	61.53	-0.58	4441	S- 12.2%, A- 7.8%, C- 6.4%	1391	2172	410	451	17
BnCBBX78	CDX73178	C06	34879075	34880625	322	35,776.00 g/mol	7.3686	Nucleus	34	34	61.64	57.83	-0.679	4924	S- 13.7%, P- 7.1%, D- 6.8%	1557	2416	434	499	18
BnCBBX79	CDX88458	C06	36357639	36359098	295	32,384.04 g/mol	6.4874	Nucleus	36	30	56.06	61.86	-0.571	4440	S-11.9%, A- 8.1%, D- 6.4%	1391	2172	410	450	17
BnCBBX80	CDY03851	C07	16325317	16327055	372	41,640.69 g/mol	6.3194	Chloroplast	56	48	56.34	67.88	-0.659	5752	E- 10.2%, S- 9.1%, L,R- 7.5%	1795	2834	534	569	20
BnCBBX81	CDX85321	C07	32321641	32323793	359	39,586.03 g/mol	6.3304	Nucleus	49	43	51.66	52.79	-0.669	5380	S- 10.9%, G- 8.1%, A- 7.5%	1672	2622	500	556	30
BnCBBX82	CDX80476	C07	34345634	34347548	329	35,601.71 g/mol	6.4849	Chloroplast	42	38	35.35	64.74	-0.394	4898	A- 13.1%, S- 9.1%, V- 7.6%	1539	2402	446	494	17
BnCBBX83	CDX72726	C07	44673929	44675502	179	19,651.04 g/mol	6.1311	Cytoplasm	25	20	42.15	67.09	-0.55	2682	A- 10.1%, N- 9.5%, D- 7.3%	824	1315	259	268	16
BnCBBX84	CDX86539	C08	1249378	1250585	241	26,860.30 g/mol	5.7694	Nucleus	35	26	39.1	70.5	-0.485	3706	A- 9.1%, S- 8.7%, L- 7.9%	1168	1826	330	366	16
BnCBBX85	CDX82018	C08	33460663	33462091	187	20,472.95 g/mol	6.2084	Vacuole	25	19	50.51	70.37	-0.468	2790	V- 8.0%, A, N, G- 7.5%	857	1366	272	278	17
BnCBBX86	CDY10033	C08	37580599	37582044	378	43,417.63 g/mol	6.2298	Nucleus	55	47	48.77	66.3	-0.763	5978	S- 9.8%, L- 8.7%, K- 7.9%	1881	2939	527	607	24
BnCBBX87	CDY09992	C08	37729034	37730976	235	26,174.37 g/mol	4.6329	Nucleus	43	25	36.57	72.3	-0.463	3601	D- 10.2%, S- 9.4%, A- 8.9%	1135	1771	311	368	16
BnCBBX88	CDX87105	C09	2386029	2387828	317	34,293.53 g/mol	7.5043	Chloroplast	36	37	32.72	59.75	-0.405	4715	A- 10.7%, S- 8.2%,G-7.9%	1488	2313	429	465	20
BnCBBX89	CDX99534	C09	22775792	22776345	159	17,309.36 g/mol	5.5456	Nucleus	21	15	45.91	70	-0.415	2368	S- 14.5%, L- 8.8%, C- 8.2%	728	1166	210	250	14
BnCBBX90	CDY18333	C09	33833492	33834034	180	19,573.92 g/mol	7.3898	Nucleus	24	25	53.98	60.67	-0.596	2684	S- 14.4%, K- 7.8%, L- 7.8%	819	1324	248	278	15
BnCBBX91	CDY25892	C09	35796727	35798212	333	36,549.94 g/mol	6.7376	Chloroplast	39	36	42.49	65.71	-0.309	5041	S- 11.7%, A- 11.1%, T- 7.8%	1587	2479	451	506	18
BnCBBX92	CDY26470	C09	43739067	43740068	333	37,532.86 g/mol	6.9397	Nucleus	45	42	56.12	62.67	-0.66	5158	S- 9.9%, A- 9.6%, E- 8.4%	1609	2529	485	516	19
BnCBBX93	CDY26469	C09	43745679	43747139	366	41,714.44 g/mol	7.8382	Nucleus	45	48	58.81	57.84	-0.874	5715	N- 8.7%, R- 7.7%, A- 7.4%	1779	2796	542	575	23
BnCBBX94	CDY24402	Cnn_random	4131275	4132814	369	41,052.21 g/mol	7.84	Nucleus	57	59	45.49	61.03	-0.851	5699	K- 8.4%, E- 8.1%, G- 8.1%	1750	2830	532	566	21
BnCBBX95	CDY33149	Cnn_random	6400346	6400723	125	13,898.79 g/mol	7.4594	Chloroplast	14	15	62.87	74	-0.209	1905	V- 10.4%, R- 9.6%, C- 8.8%	592	937	183	181	12
BnCBBX96	CDY48429	Cnn_random	15420750	15420998	82	9,308.12 g/mol	11.597	Cytoplasm	5	18	45.12	85.73	-0.24	1318	R- 17.1%, L- 13.4%, A- 11.0%	398	671	139	101	9
BnCBBX97	CDY53119	Cnn_random	22884997	22886553	376	42,233.40 g/mol	6.4992	Nucleus	58	51	59.55	68.22	-0.671	5833	S- 9.6%, R- 7.7%, A- 7.4%	1820	2874	544	574	21
BnCBBX98	CDY56613	Cnn_random	29194255	29195572	243	27,134.55 g/mol	4.9159	Nucleus	38	25	42.57	70.78	-0.497	3731	A- 10.7%, L- 9.1%, D, E- 7.8%	1180	1832	332	370	17
BnCBBX99	CDY64254	Cnn_random	42609698	42610036	112	12,397.17 g/mol	7.4601	Chloroplast	13	14	60.69	77.41	-0.133	1702	V-11.6%, R- 10.7%, C- 9.8%	523	841	167	159	12
BnCBBX100	CDY64255	Cnn_random	42623424	42624842	371	41,294.59 g/mol	6.3929	Nucleus	42	37	69.71	71.75	-0.505	5696	S- 12.1%, L- 8.9%, P- 6.5%	1784	2812	502	571	27
BnCBBX101	CDY66639	Cnn_random	51249002	51250877	403	44,492.98 g/mol	7.3537	Nucleus	52	53	40.67	60.97	-0.606	6132	S- 10.4%,T- 8.2%, L- 7.2%	1883	3033	561	625	30
																								138377	217923	40531	44626	1949

## Sheet: S4
Table S4: Tandem arrays of the Brassica B-Box genes.
Species	Gene ID	Given name	Chromosome	Position	Tandem arrays
Brassica rapa	Bra008668	BrBBX49	A10	12113439	tandem 1
	Bra008669	BrBBX50	A10	12117648
Brassica oleracea	Bo9g163720.1	BoBBX50	C9	48273212	tandem 1
	Bo9g163730.1	BoBBX51	C9	48282585
Brassica napus	BnaC09g41980D	BnCBBX92	C9	43739067	tandem 1
	BnaC09g41990D	BnCBBX93	C9	43745679

## Sheet: S5
Table S5: Segmentally duplicated B. rapa B-Box genes.
Gene 1	Given name	Chromosome	Gene 2	Given name	Chromosome
Bra026361	BrBBX2	A01	Bra022722	BrBBX11	A02
Bra021464	BrBBX7	A01	Bra023541	BrBBX8	A02
Bra026361	BrBBX2	A01	Bra019058	BrBBX18	A03
Bra040020	BrBBX6	A01	Bra001264	BrBBX17	A03
Bra040020	BrBBX6	A01	Bra029666	BrBBX25	A05
Bra011879	BrBBX1	A01	Bra010713	BrBBX37	A08
Bra026361	BrBBX2	A01	Bra010408	BrBBX36	A08
Bra021464	BrBBX7	A01	Bra008668	BrBBX49	A10
Bra026361	BrBBX2	A01	Bra002986	BrBBX47	A10
Bra020709	BrBBX15	A02	Bra037499	BrBBX27	A06
Bra008204	BrBBX13	A02	Bra015835	BrBBX34	A07
Bra008371	BrBBX14	A02	Bra035051	BrBBX35	A07
Bra033925	BrBBX12	A02	Bra004035	BrBBX33	A07
Bra008204	BrBBX13	A02	Bra003748	BrBBX32	A07
Bra008371	BrBBX14	A02	Bra003640	BrBBX31	A07
Bra023541	BrBBX8	A02	Bra008668	BrBBX49	A10
Bra022722	BrBBX11	A02	Bra002986	BrBBX47	A10
Bra001264	BrBBX17	A03	Bra029666	BrBBX25	A05
Bra022838	BrBBX16	A03	Bra018249	BrBBX22	A05
Bra019058	BrBBX18	A03	Bra010408	BrBBX36	A08
Bra009805	BrBBX26	A06	Bra036528	BrBBX42	A09
Bra003640	BrBBX31	A07	Bra035051	BrBBX35	A07
Bra003748	BrBBX32	A07	Bra015835	BrBBX34	A07
Bra030070	BrBBX29	A07	Bra010908	BrBBX39	A08
Bra012475	BrBBX30	A07	Bra010994	BrBBX40	A08
Bra012475	BrBBX30	A07	Bra024750	BrBBX43	A09
Bra010994	BrBBX40	A08	Bra024750	BrBBX43	A09
Bra030635	BrBBX41	A08	Bra032441	BrBBX45	A09
Bra030635	BrBBX41		Bra015469	BrBBX46	A10
Bra032441	BrBBX45	A09	Bra015469	BrBBX46	A10

## Sheet: S6
Table S6: Segmentally duplicated B. oleracea B-Box genes.
Gene 1	Given name	Chromosome	Gene 2	Given name	Chromosome
Bo1g002330.1	BoBBX1	C1	Bo3g149790.1	BoBBX19	C3
Bo1g048190.1	BoBBX2	C1	Bo7g111340.1	BoBBX39	C7
Bo1g048190.1	BoBBX2	C1	Bo8g052720.1	BoBBX42	C8
Bo1g105540.1	BoBBX3	C1	Bo5g098600.1	BoBBX25	C5
Bo1g147240.1	BoBBX5	C1	Bo3g061400.1	BoBBX14	C3
Bo1g147240.1	BoBBX5	C1	Bo5g141290.1	BoBBX27	C5
Bo1g157390.1	BoBBX6	C1	Bo9g163720.1	BoBBX50	C9
Bo2g012810.1	BoBBX7	C2	Bo9g163720.1	BoBBX50	C9
Bo2g030190.1	BoBBX8	C2	Bo9g133400.1	BoBBX49	C9
Bo2g041770.1	BoBBX9	C2	Bo9g117400.1	BoBBX48	C9
Bo2g059000.1	BoBBX10	C2	Bo6g097080.1	BoBBX30	C6
Bo2g084000.1	BoBBX11	C2	Bo6g086240.1	BoBBX29	C6
Bo2g084000.1	BoBBX11	C2	Bo6g119700.1	BoBBX32	C6
Bo2g093530.1	BoBBX12	C2	Bo6g081560.1	BoBBX28	C6
Bo2g093530.1	BoBBX12	C2	Bo6g122150.1	BoBBX33	C6
Bo2g149810.1	BoBBX13	C2	Bo7g089140.1	BoBBX37	C7
Bo3g061400.1	BoBBX14	C3	Bo5g141290.1	BoBBX27	C5
Bo3g077370.1	BoBBX15	C3	Bo5g103590.1	BoBBX26	C5
Bo3g138650.1	BoBBX16	C3	Bo5g043240.1	BoBBX23	C5
Bo3g138650.1	BoBBX16	C3	Bo7g050630.1	BoBBX35	C7
Bo3g143010.1	BoBBX17	C3	Bo7g048510.1	BoBBX34	C7
Bo3g149680.1	BoBBX18	C3	Bo7g119480.1	BoBBX40	C7
Bo6g081560.1	BoBBX28	C6	Bo6g122150.1	BoBBX33	C6
Bo6g086240.1	BoBBX29	C6	Bo6g119700.1	BoBBX32	C6
Bo7g096320.1	BoBBX38	C7	Bo9g011530.1	BoBBX46	C9
Bo7g111340.1	BoBBX39	C7	Bo8g052720.1	BoBBX42	C8
Bo8g005920.1	BoBBX41	C8	Bo8g114810.1	BoBBX44	C8

## Sheet: S7
Table S7: Segmentally duplicated B. napus B-Box genes.
Gene 1	Given name	Chromosome	Gene 2	Given name	Chromosome
BnaA01g05290D	BnABBX1	BnA01	BnaC01g00140D	BnCBBX51	BnC01
BnaA02g30040D	BnABBX11	BnA02	BnaA06g30350D	BnABBX24	BnA06
BnaA02g02840D	BnABBX6	BnA02	BnaA10g18420D	BnABBX42	BnA10
BnaA02g02840D	BnABBX6	BnA02	BnaC02g06280D	BnCBBX54	BnC02
BnaA02g13920D	BnABBX8	BnA02	BnaC02g18310D	BnCBBX56	BnC02
BnaA02g18950D	BnABBX10	BnA02	BnaC02g25060D	BnCBBX58	BnC02
BnaA02g30040D	BnABBX11	BnA02	BnaC02g38460D	BnCBBX59	BnC02
BnaA02g18950D	BnABBX10	BnA02	BnaC06g39020D	BnCBBX79	BnC06
BnaA02g30040D	BnABBX11	BnA02	BnaC07g26320D	BnCBBX81	BnC07
BnaA02g09600D	BnABBX7	BnA02	BnaC09g30830D	BnCBBX90	BnC09
BnaA02g02840D	BnABBX6	BnA02	BnaC09g41980D	BnCBBX92	BnC09
BnaA03g14410D	BnABBX13	BnA03	BnaA05g11360D	BnABBX19	BnA05
BnaA03g30130D	BnABBX14	BnA03	BnaA05g29980D	BnABBX21	BnA05
BnaA03g30130D	BnABBX14	BnA03	BnaC03g35440D	BnCBBX60	BnC03
BnaA03g30130D	BnABBX14	BnA03	BnaC05g44310D	BnCBBX71	BnC05
BnaA04g14640D	BnABBX15	BnA04	BnaC04g37230D	BnCBBX67	BnC04
BnaA04g18330D	BnABBX16	BnA04	BnaC04g42410D	BnCBBX68	BnC04
BnaA05g29980D	BnABBX21	BnA05	BnaC01g39760D	BnCBBX52	BnC01
BnaA05g29980D	BnABBX21	BnA05	BnaC03g35440D	BnCBBX60	BnC03
BnaA05g00150D	BnABBX18	BnA05	BnaC04g00040D	BnCBBX65	BnC04
BnaA05g29980D	BnABBX21	BnA05	BnaC05g44310D	BnCBBX71	BnC05
BnaA06g27360D	BnABBX23	BnA06	BnaA09g04740D	BnABBX37	BnA09
BnaA06g30350D	BnABBX24	BnA06	BnaC02g38460D	BnCBBX59	BnC02
BnaA06g30350D	BnABBX24	BnA06	BnaC07g26320D	BnCBBX81	BnC07
BnaA06g27360D	BnABBX23	BnA06	BnaC07g29680D	BnCBBX82	BnC07
BnaA06g27360D	BnABBX23	BnA06	BnaC09g04200D	BnCBBX88	BnC09
BnaA07g08670D	BnABBX26	BnA07	BnaA08g18650D	BnABBX34	BnA08
BnaA07g34250D	BnABBX30	BnA07	BnaC02g25060D	BnCBBX58	BnC02
BnaA07g08670D	BnABBX26	BnA07	BnaC03g58230D	BnCBBX62	BnC03
BnaA07g34250D	BnABBX30	BnA07	BnaC06g20350D	BnCBBX73	BnC06
BnaA07g21640D	BnABBX27	BnA07	BnaC06g22310D	BnCBBX74	BnC06
BnaA07g24610D	BnABBX28	BnA07	BnaC06g25840D	BnCBBX75	BnC06
BnaA07g21640D	BnABBX27	BnA07	BnaC06g36260D	BnCBBX78	BnC06
BnaA07g34250D	BnABBX30	BnA07	BnaC06g39020D	BnCBBX79	BnC06
BnaA08g28420D	BnABBX36	BnA08	BnaA09g50090D	BnABBX39	BnA09
BnaA08g28420D	BnABBX36	BnA08	BnaA10g03990D	BnABBX40	BnA10
BnaA08g16780D	BnABBX32	BnA08	BnaC01g00140D	BnCBBX51	BnC01
BnaA08g18650D	BnABBX34	BnA08	BnaC03g58230D	BnCBBX62	BnC03
BnaA08g16830D	BnABBX33	BnA08	BnaC03g60270D	BnCBBX63	BnC03
BnaA08g16780D	BnABBX32	BnA08	BnaC03g60330D	BnCBBX64	BnC03
BnaA08g28420D	BnABBX36	BnA08	BnaC05g04110D	BnCBBX69	BnC05
BnaA08g19420D	BnABBX35	BnA08	BnaC07g10760D	BnCBBX80	BnC07
BnaA08g28420D	BnABBX36	BnA08	BnaC08g01640D	BnCBBX84	BnC08
BnaA08g28420D	BnABBX36	BnA08	BnaC08g44590D	BnCBBX87	BnC08
BnaA08g19420D	BnABBX35	BnA08	BnaCnng04690D	BnCBBX94	BnCnn_rBndom
BnaA09g04740D	BnABBX37	BnA09	BnaC07g29680D	BnCBBX82	BnC07
BnaA09g50090D	BnABBX39	BnA09	BnaC08g01640D	BnCBBX84	BnC08
BnaA09g50090D	BnABBX39	BnA09	BnaC08g44590D	BnCBBX87	BnC08
BnaA09g04740D	BnABBX37	BnA09	BnaC09g04200D	BnCBBX88	BnC09
BnaA10g18420D	BnABBX42	BnA10	BnaC02g06280D	BnCBBX54	BnC02
BnaA10g03990D	BnABBX40	BnA10	BnaC05g04110D	BnCBBX69	BnC05
BnaA10g03990D	BnABBX40	BnA10	BnaC08g01640D	BnCBBX84	BnC08
BnaA10g03990D	BnABBX40	BnA10	BnaC08g44590D	BnCBBX87	BnC08
BnaA10g18420D	BnABBX42	BnA10	BnaC09g41980D	BnCBBX92	BnC09
BnaC01g00140D	BnCBBX51	BnC01	BnaC03g60330D	BnCBBX64	BnC03
BnaC02g25060D	BnCBBX58	BnC02	BnaC06g39020D	BnCBBX79	BnC06
BnaC02g38460D	BnCBBX59	BnC02	BnaC07g26320D	BnCBBX81	BnC07
BnaC02g06280D	BnCBBX54	BnC02	BnaC09g41980D	BnCBBX92	BnC09
BnaC03g35440D	BnCBBX60	BnC03	BnaC05g44310D	BnCBBX71	BnC05
BnaC05g04110D	BnCBBX69	BnC05	BnaC08g01640D	BnCBBX84	BnC08
BnaC06g22310D	BnCBBX74	BnC06	BnaC06g36260D	BnCBBX78	BnC06
BnaC06g20350D	BnCBBX73	BnC06	BnaC06g39020D	BnCBBX79	BnC06
BnaC07g29680D	BnCBBX82	BnC07	BnaC09g04200D	BnCBBX88	BnC09
BnaC08g01640D	BnCBBX84	BnC08	BnaC08g44590D	BnCBBX87	BnC08

## Sheet: S8
Table S8: Segmentally duplicated BBX genes in the A. thaliana/B.rapa genome
ID	Given name	Location		Group name	ID	Given name	Location		group name	Ka	Ks	Ka_Ks	EffectiveLen	AverageS-sites	AverageN-sites
AT5G15840.1	ATBBX1	Chr5	5171182	I	Bra021464	BrBBX7	A01	26590118	I	0.0919429	0.327527	0.280719	930	215.417	714.583
AT5G15840.1	ATBBX1	Chr5	5171182	I	Bra023541	BrBBX8	A02	2824884	I	0.235979	0.721944	0.326866	915	217.333	697.667
AT5G15840.1	ATBBX1	Chr5	5171182	I	Bra008668	BrBBX49	A10	12113439	I	0.251096	0.866151	0.289899	957	222.417	734.583
AT3G02380.1	ATBBX3	Chr3	487236	I	Bra021464	BrBBX7	A01	26590118	I	0.0919429	0.327527	0.280719	930	215.417	714.583
AT3G02380.1	ATBBX3	Chr3	487236	I	Bra023541	BrBBX8	A02	2824884	I	0.235979	0.721944	0.326866	915	217.333	697.667
AT3G02380.1	ATBBX3	Chr3	487236	I	Bra008668	BrBBX49	A10	12113439	I	0.251096	0.866151	0.289899	957	222.417	734.583
AT2G24790.1	ATBBX4	Chr2	10566898	I	Bra032061	BrBBX19	A04	11540436	I	0.139502	0.790567	0.176458	840	205	635
AT5G24930.1	ATBBX5	Chr5	8589234	I	Bra009805	BrBBX26	A06	18016053	I	0.0403831	0.941287	0.042902	1044	255.5	788.5
AT5G24930.1	ATBBX5	Chr5	8589234	I	Bra036528	BrBBX42	A09	2980617	I	0.0442909	0.817489	0.0541791	1029	250.083	778.917
AT5G57660.1	ATBBX6	Chr5	23355464	I	Bra020425	BrBBX10	A02	5659454	I	0.0823258	0.672079	0.122494	1020	247.25	772.75
AT3G07650.1	ATBBX7	Chr3	2441657	II	Bra040020	BrBBX6	A01	25431929	II	0.0714166	0.376558	0.189656	1098	246.583	851.417
AT3G07650.1	ATBBX7	Chr3	2441657	II	Bra001264	BrBBX17	A03	15588412	II	0.0638684	0.471027	0.135594	1041	236.583	804.417
AT3G07650.1	ATBBX7	Chr3	2441657	II	Bra029666	BrBBX25	A05	23468546	II	0.0742364	0.498705	0.148858	1110	250.5	859.5
AT5G48250.1	ATBBX8	Chr5	19561319	II	Bra020709	BrBBX15	A02	23060751	II	0.111266	0.517454	0.215026	1053	233.417	819.583
AT5G48250.1	ATBBX8	Chr5	19561319	II	Bra037499	BrBBX27	A06	20369503	II	0.10548	0.574999	0.183444	1023	232	791
AT4G15250.1	ATBBX9	Chr4	8709942	II	Bra023858	BrBBX5	A01	19655523	III	0.142702	0.477754	0.298693	1083	242.917	840.083
AT3G21880.1	ATBBX10	Chr3	7706748	II	Bra023858	BrBBX5	A01	19655523	III	0.142702	0.477754	0.298693	1083	242.917	840.083
AT2G47890.1	ATBBX11	Chr2	19607996	II	Bra004423	BrBBX21	A05	64569	II	0.153091	0.541977	0.282468	930	215.083	714.917
AT1G28050.1	ATBBX13	Chr1	9775528	II	Bra030070	BrBBX29	A07	9045505	II	0.126712	0.651762	0.194415	873	198.25	674.75
AT1G28050.1	ATBBX13	Chr1	9775528	II	Bra010908	BrBBX39	A08	16282014	II	0.125157	0.644793	0.194105	1209	269.917	939.083
AT1G68520.1	ATBBX14	Chr1	25709114	III	Bra033925	BrBBX12	A02	9901890	III	0.111657	0.452651	0.246674	1191	256	935
AT1G68520.1	ATBBX14	Chr1	25709114	III	Bra004035	BrBBX33	A07	19718678	III	0.0974597	0.40783	0.238972	1194	254.833	939.167
AT1G68520.1	ATBBX14	Chr1	25709114	III	Bra010994	BrBBX40	A08	16706301	III	0.249024	0.660972	0.376754	1167	258.167	908.833
AT1G25440.1	ATBBX15	Chr1	8933716	III	Bra012475	BrBBX30	A07	9564041	III	0.0901589	0.531167	0.169737	1212	267.333	944.667
AT1G25440.1	ATBBX15	Chr1	8933716	III	Bra010994	BrBBX40	A08	16706301	III	0.249024	0.660972	0.376754	1167	258.167	908.833
AT1G25440.1	ATBBX15	Chr1	8933716	III	Bra024750	BrBBX43	A09	24299524	III	0.0912526	0.476034	0.191694	1221	270.5	950.5
AT1G49130.1	ATBBX17	Chr1	18174740	III	Bra032273	BrBBX23	A05	12204821	III	0.160488	0.344605	0.465717	915	195.75	719.25
AT2G21320.1	ATBBX18	Chr2	9126263	IV	Bra010718	BrBBX38	A08	15327863	IV	0.134234	1.36849	0.0980895	504	110.75	393.25
AT2G21320.1	ATBBX18	Chr2	9126263	IV	Bra031180	BrBBX44	A09	33883553	IV	0.0334604	0.649649	0.0515053	510	112.75	397.25
AT4G38960.1	ATBBX19	Chr4	18161353	IV	Bra033588	BrBBX28	A06	25033751	IV	0.0464602	0.465337	0.0998419	540	118.25	421.75
AT4G38960.1	ATBBX19	Chr4	18161353	IV	Bra010718	BrBBX38	A08	15327863	IV	0.134234	1.36849	0.0980895	504	110.75	393.25
AT4G38960.1	ATBBX19	Chr4	18161353	IV	Bra031180	BrBBX44	A09	33883553	IV	0.0334604	0.649649	0.0515053	510	112.75	397.25
AT4G39070.1	ATBBX20	Chr4	18204855	IV	Bra011879	BrBBX1	A01	108402	IV	0.0582446	0.46221	0.126013	708	163.75	544.25
AT4G39070.1	ATBBX20	Chr4	18204855	IV	Bra010713	BrBBX37	A08	15302147	IV	0.0529714	0.548688	0.0965419	723	165.75	557.25
AT1G75540.1	ATBBX21	Chr1	28366027	IV	Bra008204	BrBBX13	A02	12807206	IV	0.0902057	0.253984	0.355162	882	199.583	682.417
AT1G75540.1	ATBBX21	Chr1	28366027	IV	Bra003748	BrBBX32	A07	18118204	IV	0.0833513	0.363656	0.229203	930	208.5	721.5
AT1G75540.1	ATBBX21	Chr1	28366027	IV	Bra015835	BrBBX34	A07	23901281	IV	0.081012	0.316413	0.256032	930	207.25	722.75
AT1G78600.1	ATBBX22	Chr1	29567187	IV	Bra008371	BrBBX14	A02	14153050	IV	0.0636091	0.448753	0.141746	861	196.917	664.083
AT1G78600.1	ATBBX22	Chr1	29567187	IV	Bra003640	BrBBX31	A07	17470401	IV	0.0789783	0.358693	0.220184	855	194.667	660.333
AT1G78600.1	ATBBX22	Chr1	29567187	IV	Bra035051	BrBBX35	A07	25253175	IV	0.0778593	0.393995	0.197615	870	200.667	669.333
AT1G06040.1	ATBBX24	Chr1	1828413	IV	Bra018249	BrBBX22	A05	6932041	IV	0.15376	1.03438	0.14865	708	155.333	552.667
AT1G06040.1	ATBBX24	Chr1	1828413	IV	Bra030635	BrBBX41	A08	20225237	IV	0.071103	0.452878	0.157003	720	154.917	565.083
AT1G06040.1	ATBBX24	Chr1	1828413	IV	Bra032441	BrBBX45	A09	37848634	IV	0.0881232	0.428099	0.205848	699	151.75	547.25
AT1G06040.1	ATBBX24	Chr1	1828413	IV	Bra015469	BrBBX46	A10	1115697	IV	0.0635349	0.531336	0.119576	720	153.667	566.333
AT2G31380.1	ATBBX25	Chr2	13381910	IV	Bra022838	BrBBX16	A03	7357847	V	0.157235	0.590791	0.266144	471	105.583	365.417
AT2G31380.1	ATBBX25	Chr2	13381910	IV	Bra018249	BrBBX22	A05	6932041	IV	0.15376	1.03438	0.14865	708	155.333	552.667
AT2G31380.1	ATBBX25	Chr2	13381910	IV	Bra015469	BrBBX46	A10	1115697	IV	0.0635349	0.531336	0.119576	720	153.667	566.333
AT4G27310.1	ATBBX28	Chr4	13675638	V	Bra026361	BrBBX2	A01	9591598	V	0.154151	0.634285	0.243032	621	140.167	480.833
AT4G27310.1	ATBBX28	Chr4	13675638	V	Bra022722	BrBBX11	A02	6779788	V	0.24356	1.28912	0.188936	549	122.25	426.75
AT4G27310.1	ATBBX28	Chr4	13675638	V	Bra019058	BrBBX18	A03	26559769	V	0.13841	0.62385	0.221865	600	135.167	464.833
AT4G27310.1	ATBBX28	Chr4	13675638	V	Bra010408	BrBBX36	A08	13606809	V	0.135223	0.595019	0.227258	597	136.333	460.667
AT4G27310.1	ATBBX28	Chr4	13675638	V	Bra002986	BrBBX47	A10	6341253	V	0.303786	1.95202	0.155626	519	120	399
AT5G54470.1	ATBBX29	Chr5	22114304	V	Bra022722	BrBBX11	A02	6779788	V	0.24356	1.28912	0.188936	549	122.25	426.75
AT5G54470.1	ATBBX29	Chr5	22114304	V	Bra002986	BrBBX47	A10	6341253	V	0.303786	1.95202	0.155626	519	120	399
AT4G15248.1	ATBBX30	Chr4	8708848	V	Bra039558	BrBBX3	A01	11669168	V	0.0988822	0.67883	0.145666	291	67.9167	223.083
AT4G15248.1	ATBBX30	Chr4	8708848	V	Bra023857	BrBBX4	A01	19653246	V	0.0858078	0.47297	0.181423	354	82.6667	271.333
AT3G21890.1	ATBBX31	Chr3	7709113	V	Bra023857	BrBBX4	A01	19653246	V	0.0858078	0.47297	0.181423	354	82.6667	271.333
AT3G21150.1	ATBBX32	Chr3	7412636	V	Bra031255	BrBBX24	A05	17335711	V	0.138551	0.692934	0.199948	624	153.667	470.333

## Sheet: S9
Table S9: Segmentally duplicated BBX genes in the A. thaliana/B. oleracea genome
ID	Given name	Location		Group name	ID	Given name	Location		Group name	Ka	Ks	Ka_Ks	EffectiveLen	AverageS-sites	AverageN-sites
AT5G15840	AtBBX1	Chr5	5171182	I	Bo1g157390.1	BoBBX06	C1	43394154	I	0.229632	0.723884	0.317222	927	212.5	714.5
AT5G15840	AtBBX1	Chr5	5171182	I	Bo2g012810.1	BoBBX07	C2	3815932	I	0.262593	0.629358	0.417239	951	221.667	729.333
AT5G15840	AtBBX1	Chr5	5171182	I	Bo9g163720.1	BoBBX50	C9	48273212	I	0.230112	0.731559	0.314551	963	219.917	743.083
AT3G02380	AtBBX3	Chr3	487236	I	Bo1g157390.1	BoBBX06	C1	43394154	I	0.0953503	0.369118	0.25832	915	213.25	701.75
AT3G02380	AtBBX3	Chr3	487236	I	Bo2g012810.1	BoBBX07	C2	3815932	I	0.259033	0.853237	0.303588	912	217.667	694.333
AT3G02380	AtBBX3	Chr3	487236	I	Bo9g163720.1	BoBBX50	C9	48273212	I	0.245602	0.856372	0.286794	948	220.667	727.333
AT2G24790	AtBBX4	Chr2	10566898	I	Bo4g156090.1	BoBBX22	C4	42763759	I	0.119892	0.813526	0.147374	870	214.167	655.833
AT5G24930	AtBBX5	Chr5	8589234	I	Bo7g096320.1	BoBBX38	C7	37145487	I	0.0491505	0.821792	0.059809	945	230.333	714.667
AT5G24930	AtBBX5	Chr5	8589234	I	Bo9g011530.1	BoBBX46	C9	3756156	I	0.044238	0.780087	0.0567091	1023	249	774
AT5G57660	AtBBX6	Chr5	23355464	I	Bo2g030190.1	BoBBX08	C2	8931677	I	0.082461	0.655733	0.125754	1014	244.583	769.417
AT5G57660	AtBBX6	Chr5	23355464	I	Bo9g133400.1	BoBBX49	C9	40871339	I	0.07938	0.6565	0.120914	1032	246.5	785.5
AT3G07650	AtBBX7	Chr3	2441657	II	Bo1g147240.1	BoBBX05	C1	41592754	II	0.0724872	0.38244	0.189539	1092	245.333	846.667
AT3G07650	AtBBX7	Chr3	2441657	II	Bo3g061400.1	BoBBX14	C3	23495097	II	0.0739579	0.490172	0.150882	1038	234.583	803.417
AT3G07650	AtBBX7	Chr3	2441657	II	Bo5g141290.1	BoBBX27	C5	43769485	II	0.0649237	0.477548	0.135952	1098	249.833	848.167
AT5G48250	AtBBX8	Chr5	19561319	II	Bo2g149810.1	BoBBX13	C2	47137562	II	0.11444	0.501116	0.22837	1029	230.5	798.5
AT5G48250	AtBBX8	Chr5	19561319	II	Bo7g089140.1	BoBBX37	C7	34448942	II	0.101375	0.588898	0.172144	1059	238.167	820.833
AT4G15250	AtBBX9	Chr4	8709942	II	Bo1g105550.1	BoBBX04	C1	32389932	III	0.288773	1.0722	0.269327	963	218.25	744.75
AT3G21880	AtBBX10	Chr3	7706748	II	Bo1g105550.1	BoBBX04	C1	32389932	III	0.134378	0.437138	0.307405	1077	242.5	834.5
AT2G47890	AtBBX11	Chr2	19607996	II	Bo4g002240.1	BoBBX20	C4	153423	II	0.18985	0.630029	0.301336	939	218.583	720.417
AT1G28050	AtBBX13	Chr1	9775528	II	Bo3g143010.1	BoBBX17	C3	51379117	II	0.121415	0.692857	0.175238	1197	267	930
AT1G28050	AtBBX13	Chr1	9775528	II	Bo7g048510.1	BoBBX34	C7	17963563	II	0.137604	0.567705	0.242386	1140	255.75	884.25
AT1G68520	AtBBX14	Chr1	25709114	III	Bo2g059000.1	BoBBX10	C02	17568920	III	0.111594	0.475028	0.234922	1185	254.333	930.667
AT1G68520	AtBBX14	Chr1	25709114	III	Bo6g097080.1	BoBBX30	C6	30512292	III	0.0989488	0.40041	0.247119	1197	257.583	939.417
AT1G25440	AtBBX15	Chr1	8933716	III	Bo2g059000.1	BoBBX10	C02	17568920	III	0.238318	1.16274	0.204963	1164	251.75	912.25
AT1G25440	AtBBX15	Chr1	8933716	III	Bo3g138650.1	BoBBX16	C3	50386113	III	0.160839	0.543996	0.295662	1155	255.25	899.75
AT1G25440	AtBBX15	Chr1	8933716	III	Bo5g043240.1	BoBBX23	C5	14390966	III	0.0877511	0.440654	0.199138	1215	269.083	945.917
AT1G25440	AtBBX15	Chr1	8933716	III	Bo7g050630.1	BoBBX35	C7	18844712	III	0.0960836	0.515414	0.186421	1206	266.25	939.75
AT1G49130	AtBBX17	Chr1	18174740	III	Bo5g073010.1	BoBBX24	C5	24568350	III	0.157206	0.343395	0.457798	909	195.083	713.917
AT2G21320	AtBBX18	Chr2	9126263	IV	Bo3g149680.1	BoBBX18	C03	53379788	IV	0.130816	1.24381	0.105173	498	109.25	388.75
AT2G21320	AtBBX18	Chr2	9126263	IV	Bo8g101850.1	BoBBX43	C8	35828866	IV	0.0285502	0.641485	0.0445063	504	111.333	392.667
AT4G38960	AtBBX19	Chr4	18161353	IV	Bo3g149680.1	BoBBX18	C03	53379788	IV	0.0318675	0.366265	0.0870069	534	117.333	416.667
AT4G38960	AtBBX19	Chr4	18161353	IV	Bo7g119480.1	BoBBX40	C07	48151739	IV	0.0453063	0.44823	0.101078	525	115.583	409.417
AT4G38960	AtBBX19	Chr4	18161353	IV	Bo8g101850.1	BoBBX43	C8	35828866	IV	0.145721	0.682557	0.213492	534	118.083	415.917
AT4G39070	AtBBX20	Chr4	18204855	IV	Bo1g002330.1	BoBBX01	C1	172779	IV	0.0627274	0.469481	0.13361	702	161.917	540.083
AT4G39070	AtBBX20	Chr4	18204855	IV	Bo3g149790.1	BoBBX19	C03	53468523	IV	0.0476425	0.458982	0.1038	717	164.583	552.417
AT1G75540	AtBBX21	Chr1	28366027	IV	Bo2g084000.1	BoBBX11	C02	23568934	IV	0.0827888	0.267774	0.309174	876	199.833	676.167
AT1G75540	AtBBX21	Chr1	28366027	IV	Bo6g119700.1	BoBBX32	C06	37564536	IV	0.0880102	0.330772	0.266075	924	207.5	716.5
AT1G75540	AtBBX21	Chr1	28366027	IV	Bo6g086240.1	BoBBX29	C06	26746103	IV	0.0821377	0.35184	0.233452	924	207.417	716.583
AT1G78600	AtBBX22	Chr1	29567187	IV	Bo2g093530.1	BoBBX12	C02	26069756	IV	0.0623797	0.426874	0.146131	855	195.083	659.917
AT1G78600	AtBBX22	Chr1	29567187	IV	Bo6g122150.1	BoBBX33	C6	38962377	IV	0.0691662	0.414249	0.166968	873	199.5	673.5
AT1G78600	AtBBX22	Chr1	29567187	IV	Bo6g081560.1	BoBBX28	C6	25320684	IV	0.0761669	0.379247	0.200837	849	193.167	655.833
AT4G10240	AtBBX23	Chr4	6368829	IV	Bo9g088220.1	BoBBX47	C09	27057539	IV	0.0744353	0.379525	0.196128	471	104.083	366.917
AT1G06040	AtBBX24	Chr1	1828413	IV	Bo8g005920.1	BoBBX41	C08	1278953	IV	0.0673878	0.439533	0.153317	714	152.833	561.167
AT1G06040	AtBBX24	Chr1	1828413	IV	Bo8g114810.1	BoBBX44	C08	40470834	IV	0.0811999	0.330576	0.245632	687	147.75	539.25
AT2G31380	AtBBX25	Chr2	13381910	IV	Bo4g052140.1	BoBBX21	C04	11762472	IV	0.0538305	0.658202	0.0817841	705	156.333	548.667
AT1G68190	AtBBX27	Chr1	25559245	V	Bo6g097240.1	BoBBX31	C06	30697909	IV	0.124617	0.348172	0.357918	984	213.917	770.083
AT4G27310	AtBBX28	Chr4	13675638	V	Bo1g048190.1	BoBBX02	C01	13805778	V	0.140844	0.639294	0.220311	609	138.5	470.5
AT4G27310	AtBBX28	Chr4	13675638	V	Bo2g041770.1	BoBBX09	C02	11340214	V	0.286668	1.70129	0.1685	555	126.167	428.833
AT4G27310	AtBBX28	Chr4	13675638	V	Bo7g111340.1	BoBBX39	C07	44274392	V	0.130323	0.570267	0.22853	591	133.333	457.667
AT4G27310	AtBBX28	Chr4	13675638	V	Bo8g052720.1	BoBBX42	C08	17433634	V	0.153099	0.624697	0.245078	585	133.083	451.917
AT5G54470	AtBBX29	Chr5	22114304	V	Bo2g041770.1	BoBBX09	C02	11340214	V	0.246835	0.90191	0.27368	567	123.25	443.75
AT5G54470	AtBBX29	Chr5	22114304	V	Bo9g117400.1	BoBBX48	C09	37148061	V	0.28062	1.10773	0.253328	516	113.75	402.25
AT4G15248	AtBBX30	Chr4	8708848	V	Bo1g105540.1	BoBBX03	C01	32382545	V	0.279427	1.50111	0.186147	330	77.0833	252.917
AT4G15248	AtBBX30	Chr4	8708848	V	Bo5g098600.1	BoBBX25	C05	24568350	V	0.240836	0.919981	0.261784	339	77.6667	261.333
AT3G21890	AtBBX31	Chr3	7709113	V	Bo1g105540.1	BoBBX03	C01	32382545	V	0.120085	0.491436	0.244355	330	77.6667	252.333
AT3G21890	AtBBX31	Chr3	7709113	V	Bo5g098600.1	BoBBX25	C05	24568350	V	0.160177	0.484276	0.330756	351	81.75	269.25
AT3G21150	AtBBX32	Chr3	7412636	V	Bo3g077370.1	BoBBX15	C3	29014082	V	0.157816	0.773621	0.203997	615	151.25	463.75
AT3G21150	AtBBX32	Chr3	7412636	V	Bo5g103590.1	BoBBX26	C5	32998155	V	0.153484	0.705021	0.217701	639	158.083	480.917

## Sheet: S10
Table S10: Segmentally duplicated BBX genes in the A. thaliana/B. napus genome
ID	Given name	Location		Group Name	ID	Given name	Location		Group Name	Ka	Ks	Ka_Ks	EffectiveLen	AverageS-sites	AverageN-sites
AT5G15840	ATBBX1	Chr5	5171182	I	BnaA02g02840D	BnABBX06	A02	1277030	I	0.228992	0.510405	0.448649	930	216.75	713.25
AT5G15840	ATBBX1	Chr5	5171182	I	BnaA10g18420D	BnABBX42	A10	13354572	I	0.224587	0.782466	0.287024	963	219.75	743.25
AT5G15840	ATBBX1	Chr5	5171182	I	BnaC02g06280D	BnCBBX54	C02	3343865	I	0.262665	0.628618	0.417845	951	221.833	729.167
AT5G15840	ATBBX1	Chr5	5171182	I	BnaC09g41980D	BnCBBX92	C09	43739067	I	0.227949	0.720731	0.316275	963	220.25	742.75
AT3G02380	ATBBX3	Chr3	487236	I	BnaA02g02840D	BnABBX06	A02	1277030	I	0.232583	0.775772	0.299809	909	216	693
AT3G02380	ATBBX3	Chr3	487236	I	BnaA10g18420D	BnABBX42	A10	13354572	I	0.246516	0.865121	0.28495	951	221.583	729.417
AT3G02380	ATBBX3	Chr3	487236	I	BnaC09g41980D	BnCBBX92	C09	43739067	I	0.243697	0.870703	0.279885	948	220.667	727.333
AT2G24790	ATBBX4	Chr2	10566898	I	BnaA04g14640D	BnABBX15	A04	12323226	I	0.140822	0.823348	0.171036	834	204.417	629.583
AT2G24790	ATBBX4	Chr2	10566898	I	BnaC04g37230D	BnCBBX67	C04	38676219	I	0.12629	0.789319	0.159999	834	204.5	629.5
AT5G24930	ATBBX5	Chr5	8589234	I	BnaA06g27360D	BnABBX23	A06	18793916	I	0.0344618	0.890214	0.0387118	870	216.833	653.167
AT5G24930	ATBBX5	Chr5	8589234	I	BnaA09g04740D	BnABBX37	A09	2325220	I	0.036479	0.731331	0.0498803	873	213	660
AT5G24930	ATBBX5	Chr5	8589234	I	BnaC07g29680D	BnCBBX82	C07	34345634	I	0.0442233	0.82711	0.0534673	972	238.5	733.5
AT5G24930	ATBBX5	Chr5	8589234	I	BnaC09g04200D	BnCBBX88	C09	2386029	I	0.0442157	0.775282	0.0570318	939	228.667	710.333
AT5G57660	ATBBX6	Chr5	23355464	I	BnaC02g11400D	BnCBBX55	C02	6688762	II	0.0786938	0.556519	0.141404	771	189.833	581.167
AT3G07650	ATBBX7	Chr3	2441657	II	BnaA03g30130D	BnABBX14	A03	14627811	I	0.0845966	0.543622	0.155617	1053	240.5	812.5
AT3G07650	ATBBX7	Chr3	2441657	II	BnaA05g29980D	BnABBX21	A05	20811457	I	0.0674403	0.494974	0.13625	1092	247	845
AT3G07650	ATBBX7	Chr3	2441657	II	BnaC01g39760D	BnCBBX52	C01	38293298	I	0.0757859	0.364862	0.207711	1092	245.75	846.25
AT3G07650	ATBBX7	Chr3	2441657	II	BnaC03g35440D	BnCBBX60	C03	21535032	I	0.0739579	0.490172	0.150882	1038	234.583	803.417
AT3G07650	ATBBX7	Chr3	2441657	II	BnaC05g44310D	BnCBBX71	C05	40722625	I	0.0661968	0.470456	0.140708	1098	249.667	848.333
AT5G48250	ATBBX8	Chr5	19561319	II	BnaA02g30040D	BnABBX11	A02	21813455	II	0.105965	0.517976	0.204575	1044	231.917	812.083
AT5G48250	ATBBX8	Chr5	19561319	II	BnaA06g30350D	BnABBX24	A06	20521616	II	0.101729	0.580974	0.175101	1056	237.833	818.167
AT5G48250	ATBBX8	Chr5	19561319	II	BnaC02g38460D	BnCBBX59	C02	41454601	II	0.11444	0.501116	0.22837	1029	230.5	798.5
AT5G48250	ATBBX8	Chr5	19561319	II	BnaC07g26320D	BnCBBX81	C07	32321641	II	0.101331	0.571905	0.177181	1059	237.833	821.167
AT2G47890	ATBBX11	Chr2	19607996	II	BnaA05g00150D	BnABBX18	A05	82012	II	0.158358	0.516483	0.306608	927	215.417	711.583
AT1G28050	ATBBX13	Chr1	9775528	II	BnaA07g08670D	BnABBX26	A07	8732608	II	0.116075	0.643896	0.180269	807	182.417	624.583
AT1G28050	ATBBX13	Chr1	9775528	II	BnaA08g18650D	BnABBX34	A08	14533039	II	0.125801	0.659776	0.190673	1203	268.333	934.667
AT1G28050	ATBBX13	Chr1	9775528	II	BnaC03g58230D	BnCBBX62	C03	47586157	II	0.116935	0.72199	0.161963	1128	252.917	875.083
AT1G68520	ATBBX14	Chr1	25709114	III	BnaA02g13920D	BnABBX08	A02	7743698	III	0.111702	0.487737	0.229022	1185	255.167	929.833
AT1G68520	ATBBX14	Chr1	25709114	III	BnaC02g18310D	BnCBBX56	C02	14323764	III	0.111594	0.482472	0.231297	1185	254.333	930.667
AT1G25440	ATBBX15	Chr1	8933716	III	BnaA08g19420D	BnABBX35	A08	14942626	III	0.250151	0.712891	0.350897	1098	244.333	853.667
AT1G25440	ATBBX15	Chr1	8933716	III	BnaC07g10760D	BnCBBX80	C07	16325317	III	0.0911948	0.518021	0.176045	1098	248.833	849.167
AT2G21320	ATBBX18	Chr2	9126263	IV	BnaA08g16830D	BnABBX33	A08	13565029	IV	0.126803	1.30541	0.0971368	498	109.417	388.583
AT2G21320	ATBBX18	Chr2	9126263	IV	BnaC08g35830D	BnCBBX85	C08	33460663	IV	0.0312003	0.641485	0.0486376	504	111.333	392.667
AT4G38960	ATBBX19	Chr4	18161353	IV	BnaA08g16830D	BnABBX33	A08	13565029	IV	0.0318545	0.339599	0.0938005	534	117.167	416.833
AT4G38960	ATBBX19	Chr4	18161353	IV	BnaC03g60270D	BnCBBX63	C03	49433601	IV	0.0318675	0.366265	0.0870069	534	117.333	416.667
AT4G38960	ATBBX19	Chr4	18161353	IV	BnaC07g47480D	BnCBBX83	C07	44673929	IV	0.0453063	0.44823	0.101078	525	115.583	409.417
AT4G38960	ATBBX19	Chr4	18161353	IV	BnaC08g35830D	BnCBBX85	C08	33460663	IV	0.147182	0.67211	0.218985	534	118.083	415.917
AT4G39070	ATBBX20	Chr4	18204855	IV	BnaA01g05290D	BnABBX01	A01	2489820	IV	0.103626	0.495355	0.209194	621	138.833	482.167
AT4G39070	ATBBX20	Chr4	18204855	IV	BnaA08g16780D	BnABBX32	A08	13539095	IV	0.0534351	0.530195	0.100784	717	164.417	552.583
AT4G39070	ATBBX20	Chr4	18204855	IV	BnaC01g00140D	BnCBBX51	C01	48847	IV	0.170266	0.677498	0.251316	678	152.25	525.75
AT4G39070	ATBBX20	Chr4	18204855	IV	BnaC03g60330D	BnCBBX64	C03	49518992	IV	0.0476425	0.470271	0.101309	717	164.583	552.417
AT1G75540	ATBBX21	Chr1	28366027	IV	BnaA02g17290D	BnABBX08	A02	10428468	IV	0.102571	0.26139	0.392405	852	194.833	657.167
AT1G75540	ATBBX21	Chr1	28366027	IV	BnaA07g21640D	BnABBX27	A07	16708186	IV	0.0856772	0.355544	0.240975	924	208.667	715.333
AT1G75540	ATBBX21	Chr1	28366027	IV	BnaC06g36260D	BnCBBX78	C06	34879075	IV	0.0880102	0.330772	0.266075	924	207.5	716.5
AT1G75540	ATBBX21	Chr1	28366027	IV	BnaC06g22310D	BnCBBX74	C06	24334239	IV	0.0821377	0.35184	0.233452	924	207.417	716.583
AT1G78600	ATBBX22	Chr1	29567187	IV	BnaA02g18950D	BnABBX10	A02	11712926	IV	0.0665344	0.467945	0.142184	855	195.333	659.667
AT1G78600	ATBBX22	Chr1	29567187	IV	BnaA07g34250D	BnABBX30	A07	23357477	IV	0.0783941	0.398348	0.196798	864	199	665
AT1G78600	ATBBX22	Chr1	29567187	IV	BnaC02g25060D	BnCBBX58	C02	22446622	IV	0.0624126	0.425894	0.146545	855	195.417	659.583
AT1G78600	ATBBX22	Chr1	29567187	IV	BnaC06g39020D	BnCBBX79	C06	36357639	IV	0.0732955	0.426227	0.171964	873	199.917	673.083
AT1G78600	ATBBX22	Chr1	29567187	IV	BnaC06g20350D	BnCBBX73	C06	22390481	IV	0.0761669	0.379247	0.200837	849	193.167	655.833
AT4G10240	ATBBX23	Chr4	6368829	IV	BnaA09g22570D	BnABBX38	A09	15174269	IV	0.0714315	0.395633	0.18055	471	104.083	366.917
AT1G06040	ATBBX24	Chr1	1828413	IV	BnaA05g11360D	BnABBX19	A05	6358782	IV	0.146882	1.02654	0.143085	702	153.5	548.5
AT1G06040	ATBBX24	Chr1	1828413	IV	BnaA08g28420D	BnABBX36	A08	18701407	IV	0.0723339	0.41319	0.175062	711	152.667	558.333
AT1G06040	ATBBX24	Chr1	1828413	IV	BnaA09g50090D	BnABBX39	A09	33212860	IV	0.0908574	0.378953	0.239759	693	149.583	543.417
AT1G06040	ATBBX24	Chr1	1828413	IV	BnaA10g03990D	BnABBX40	A10	2114590	IV	0.0601339	0.464633	0.129422	714	151.583	562.417
AT1G06040	ATBBX24	Chr1	1828413	IV	BnaC05g04110D	BnCBBX69	C05	1999828	IV	0.0630292	0.411409	0.153203	714	151.583	562.417
AT1G06040	ATBBX24	Chr1	1828413	IV	BnaC08g01640D	BnCBBX84	C08	1249378	IV	0.0628624	0.386305	0.162727	714	152.917	561.083
AT1G06040	ATBBX24	Chr1	1828413	IV	BnaC08g44590D	BnCBBX87	C08	37729034	IV	0.0853443	0.351911	0.242517	687	147.75	539.25
AT2G31380	ATBBX25	Chr2	13381910	IV	BnaA05g11360D	BnABBX19	A05	6358782	IV	0.0538051	0.644605	0.0834699	705	156.083	548.917
AT2G31380	ATBBX25	Chr2	13381910	IV	BnaA10g03990D	BnABBX40	A10	2114590	IV	0.160462	1.12888	0.142142	702	151.667	550.333
AT2G31380	ATBBX25	Chr2	13381910	IV	BnaC05g04110D	BnCBBX69	C05	1999828	IV	0.161588	1.17482	0.137543	702	151.667	550.333
AT1G68190	ATBBX27	Chr1	25559245	V	BnaA07g24720D	BnABBX29	A07	18487751	V	0.122949	0.384927	0.319407	984	215.333	768.667
AT1G68190	ATBBX27	Chr1	25559245	V	BnaC06g26020D	BnCBBX76	C06	27748313	V	0.124617	0.355645	0.350397	984	213.917	770.083
AT5G54470	ATBBX29	Chr5	22114304	V	BnaA02g09600D	BnABBX07	A02	4821754	V	0.165955	0.88156	0.188252	384	83.4167	300.583
AT5G54470	ATBBX29	Chr5	22114304	V	BnaC09g30830D	BnCBBX90	C09	33833492	V	0.273017	1.11901	0.243981	516	113.25	402.75
AT4G15248	ATBBX30	Chr4	8708848	V	BnaA01g18680D	BnABBX02	A01	10181442	V	0.102892	0.651923	0.157829	285	66.5833	218.417
AT3G21150	ATBBX32	Chr3	7412636	V	BnaA05g19900D	BnABBX20	A05	15298357	V	0.146084	0.698669	0.209088	618	152.167	465.833
AT3G21150	ATBBX32	Chr3	7412636	V	BnaC03g41920D	BnCBBX61	C03	26750816	V	0.160174	0.734677	0.21802	624	154.25	469.75

[truncated: 8 more sheets: S11, S12, S13, S14, S15, S16 , S17, S18]
